# Supplementary material for: Gut Microbiota Profiling as a Promising Tool to Detect Equine Inflammatory Bowel Disease (IBD)
Source: Animals (Basel). 2024 Aug 18;14(16):2396. doi: 10.3390/ani14162396 (PMC11350833; doi:10.3390/ani14162396)
Supplement: Supplementary file 1 [file animals-14-02396-s001.zip]

Archive with 2 entries (2 files):
- Sävilammi et al. SupplementaryFigures.pdf
- Sävilammi et al. SupplementaryTables.xlsx
