# Supplementary material for: Gut Microbiota Profiling as a Promising Tool to Detect Equine Inflammatory Bowel Disease (IBD)
Source: Animals (Basel). 2024 Aug 18;14(16):2396. doi: 10.3390/ani14162396 (PMC11350833; doi:10.3390/ani14162396)
Supplement: Supplementary file 1 [file animals-14-02396-s001.zip › Sävilammi et al. SupplementaryTables.xlsx]

## Sheet: S1. Body condition scores
Table S1. The five-step body condition scale was used in the questionnaire to describe the body condition of the study individuals.
Step	Body condition	Description
1	Very thin	The ribs and the spinous processes of the spine are visible. There is no adipose tissue or it is thin.
2	Thin	Ribs are visible. The neck is narrow.
3	Normal	The ribs are covered and easily recognizable, meaning they can be felt when touching the side, but are not visible.
4	Fat	The fat on the ribs feels soft. Fat begins to accumulate around the shin, behind the elbow, and on the neck.
5	Very fat	To feel the ribs, you need to press the layer of fat on top of them. Fat has accumulated around the shin, behind the elbow, and on the neck. There is a groove at the location of the spine.

## Sheet: S2. sequenced read counts
Table S2. Sequenced and assembled read counts from the 16S V3-V4 sequencing of 76 horse fecal samples. The sequencing was conducted with MISeq 2000 instrument, aiming at 100,000 read pairs per sample.
Sample	Raw read pair count	Merged read count	Merged read % of raw	OTU-matched read count	Abundance-filtered read count	Filtered read % of OTU-matched
11_S2_L001	98578	91933	0.932591	91933	44598	0.485114
10_S73_L001	84233	78896	0.93664	78896	35966	0.455866
15_S26_L001	85460	80612	0.943272	80612	39071	0.48468
14_S18_L001	105604	97952	0.927541	97952	46575	0.475488
13_S10_L001	103455	95763	0.925649	95763	46886	0.489605
18_S50_L001	93553	86494	0.924545	86494	42223	0.488161
17_S42_L001	90198	84819	0.940365	84819	44275	0.521994
16_S34_L001	165782	156944	0.946689	156944	78920	0.502855
21_S3_L001	107700	100801	0.935942	100801	50454	0.500531
20_S66_L001	93069	87216	0.937111	87216	40165	0.460523
19_S58_L001	93086	87020	0.934834	87020	42352	0.486693
1_S1_L001	98503	91512	0.929028	91512	45742	0.499847
24_S27_L001	80365	75556	0.940161	75556	42458	0.561941
23_S19_L001	87151	80358	0.922055	80358	36537	0.454678
22_S11_L001	96757	90003	0.930196	90003	41383	0.459796
28_S59_L001	100750	89827	0.891583	89827	40000	0.4453
26_S43_L001	87763	83035	0.946128	83035	43819	0.527717
25_S35_L001	86186	82362	0.955631	82362	51865	0.62972
30_S75_L001	92887	87466	0.941639	87466	41372	0.473007
29_S67_L001	77785	73670	0.947098	73670	33704	0.4575
2_S9_L001	113376	105599	0.931405	105599	50390	0.477183
33_S20_L001	100488	93282	0.92829	93282	43740	0.468901
31_S4_L001	114378	106860	0.934271	106860	50315	0.47085
36_S44_L001	109490	102754	0.938478	102754	52399	0.509946
35_S36_L001	108986	103871	0.953067	103871	55208	0.531505
34_S28_L001	109223	102980	0.942842	102980	51473	0.499835
39_S68_L001	87831	82541	0.939771	82541	41859	0.50713
38_S60_L001	97018	90556	0.933394	90556	42509	0.469422
37_S52_L001	95410	89122	0.934095	89122	48341	0.542414
40_S76_L001	93330	86820	0.930248	86820	40208	0.463119
3_S17_L001	97594	91110	0.933561	91110	40564	0.44522
44_S29_L001	54389	49639	0.912666	49639	23793	0.479321
43_S21_L001	101205	91812	0.907188	91812	41929	0.456683
47_S53_L001	95734	90005	0.940157	90005	48009	0.533404
45_S37_L001	118082	111754	0.94641	111754	54672	0.489217
49_S69_L001	95752	90708	0.947322	90708	43155	0.475757
51_S6_L001	85665	78417	0.915391	78417	41747	0.532372
4_S25_L001	79504	74612	0.938469	74612	34131	0.457447
55_S38_L001	105386	99306	0.942307	99306	49240	0.495841
54_S30_L001	93170	87570	0.939895	87570	45553	0.52019
53_S22_L001	101713	92472	0.909146	92472	39298	0.424972
52_S14_L001	109309	100425	0.918726	100425	49967	0.497555
59_S70_L001	84516	78596	0.929954	78596	41311	0.525612
57_S54_L001	88205	81763	0.926966	81763	40046	0.489781
56_S46_L001	84678	79087	0.933973	79087	40936	0.517607
60_S78_L001	94920	85974	0.905752	85974	37551	0.436772
5_S33_L001	105473	99704	0.945304	99704	50311	0.504604
62_S15_L001	125809	117145	0.931134	117145	58342	0.498032
61_S7_L001	115054	108353	0.941758	108353	52895	0.488173
65_S39_L001	104625	97995	0.936631	97995	48494	0.494862
64_S31_L001	102125	96958	0.949405	96958	49908	0.514738
63_S23_L001	101109	93214	0.921916	93214	42007	0.450651
68_S63_L001	108504	101793	0.93815	101793	49839	0.489611
67_S55_L001	85289	79814	0.935806	79814	41093	0.51486
66_S47_L001	94541	89649	0.948255	89649	43851	0.489141
70_S79_L001	86921	80467	0.925749	80467	37038	0.460288
69_S71_L001	92530	88018	0.951237	88018	43716	0.496671
6_S41_L001	93026	87385	0.939361	87385	42650	0.48807
73_S84_L001	100077	92352	0.922809	92352	40810	0.441896
72_S83_L001	91324	85713	0.938559	85713	39690	0.463057
71_S74_L001	84339	77808	0.922563	77808	34165	0.439094
76_S87_L001	82816	77772	0.939094	77772	34368	0.441907
75_S86_L001	85732	79476	0.927028	79476	33849	0.425902
74_S85_L001	98805	92784	0.939062	92784	42452	0.457536
79_S90_L001	101888	95657	0.938845	95657	42062	0.439717
77_S88_L001	84773	78787	0.929388	78787	33228	0.421745
7_S49_L001	104871	96016	0.915563	96016	44666	0.465193
83_S94_L001	99245	92457	0.931604	92457	43038	0.465492
82_S93_L001	88734	82921	0.93449	82921	36775	0.443494
81_S92_L001	103302	96384	0.933031	96384	44285	0.459464
80_S91_L001	93121	88223	0.947402	88223	39942	0.452739
85_S96_L001	92214	87147	0.945052	87147	36661	0.42068
84_S95_L001	104877	98687	0.940978	98687	45088	0.456879
87_S82_L001	89854	82933	0.922975	82933	36045	0.434628
9_S65_L001	85798	80850	0.94233	80850	41622	0.514805
8_S57_L001	94345	87355	0.92591	87355	41126	0.470792

## Sheet: S3. Associated reads per phylum
Table S3. Annotations of rarefied read counts from the 16S V3-V4 sequencing of 27 healthy control horse fecal samples, reported per annotated phylum and including the un-annotated taxa. The phyla are ordered by phylum-level abundance. The 4.7% of the reads were unannotated up to phylum level and are excluded from the abundance % estimates.
Phylum	Average rarefied reads per sample	% of rarefied reads
Firmicutes	11368.3	0.487178
Bacteroidota	5252.22	0.225079
Verrucomicrobiota	2862.7	0.122679
Spirochaetota	972.889	0.0416923
Fibrobacterota	725.111	0.031074
Actinobacteriota	273.926	0.0117388
Cyanobacteria	183.667	0.00787087
Patescibacteria	116.741	0.00500282
Planctomycetota	99.7037	0.00427271
Euryarchaeota	96.8519	0.0041505
Proteobacteria	59.3333	0.00254268
Halobacterota	48	0.002057
Desulfobacterota	38.8148	0.00166337
Synergistota	36.2963	0.00155544
WPS-2	33.2593	0.0014253
Armatimonadota	30.6667	0.00131419
Elusimicrobiota	13.6667	0.000585672
Chloroflexi	10.2593	0.000439651
Campilobacterota	8.59259	0.000368228
Thermoplasmatota	3.48148	0.000149196
Bdellovibrionota	2.18519	9.36441e-05
SAR324_clade(Marine_group_B)	0.222222	9.52313e-06

## Sheet: S4. Associated reads per family
Table S4. Total associated read counts from the 16S V3-V4 sequencing of 86 horse fecal samples, reported per annotated family. The families are ordered first by phylum-level abundance and then by family-level abundance within each phylum. The 6.5% of reads which were unannotated up to Family level are excluded from the abundance % estimates.
	Domain	Phylum	Class	Order	Family	Average rarefied reads per sample at phylum level	Average rarefied reads per sample at Family level	% of rarefied reads at Family level
	Bacteria	Firmicutes	Clostridia	Lachnospirales	Lachnospiraceae	11368.3	3623.37	0.16607		Domain	Phylum	Class	Order	Family	Average rarefied reads per sample at phylum level	Average rarefied reads per sample at Family level	% of rarefied reads at Family level
	Bacteria	Firmicutes	Bacilli	WCHB1-41	WCHB1-41	11368.3	2618	0.119991		Bacteria	Firmicutes	Clostridia	Lachnospirales	Lachnospiraceae	11368.3	3623.37	0.16607
	Bacteria	Firmicutes	Clostridia	Oscillospirales	Oscillospiraceae	11368.3	2088.96	0.0957433		Bacteria	Firmicutes	Clostridia	Oscillospirales	Oscillospiraceae	11368.3	2088.96	0.0957433
	Bacteria	Firmicutes	Clostridia	Fibrobacterales	Fibrobacteraceae	11368.3	725.111	0.033234		Bacteria	Firmicutes	Clostridia	Oscillospirales	UCG-010	11368.3	779.926	0.0357463
	Bacteria	Firmicutes	Bacilli	Oscillospirales	Ruminococcaceae	11368.3	680.778	0.031202		Bacteria	Firmicutes	Clostridia	Christensenellales	Christensenellaceae	11368.3	739.296	0.0338841
	Bacteria	Firmicutes	Negativicutes	Oscillospirales	[Eubacterium]_coprostanoligenes_group	11368.3	553.852	0.0253847		Bacteria	Firmicutes	Clostridia	Oscillospirales	Ruminococcaceae	11368.3	680.778	0.031202
	Bacteria	Firmicutes	Bacilli	Lactobacillales	Streptococcaceae	11368.3	394.926	0.0181006		Bacteria	Firmicutes	Clostridia	Oscillospirales	[Eubacterium]_coprostanoligenes_group	11368.3	553.852	0.0253847
	Bacteria	Firmicutes	Bacilli	Bacteroidales	Bacteroidales_RF16_group	11368.3	231.296	0.010601		Bacteria	Firmicutes	Clostridia	Peptostreptococcales-Tissierellales	Anaerovoracaceae	11368.3	535.185	0.0245291
	Bacteria	Firmicutes	Clostridia	Acidaminococcales	Acidaminococcaceae	11368.3	213.519	0.00978618		Bacteria	Firmicutes	Bacilli	Lactobacillales	Streptococcaceae	11368.3	394.926	0.0181006
	Bacteria	Firmicutes	Clostridia	Erysipelotrichales	Erysipelotrichaceae	11368.3	160.148	0.00734006		Bacteria	Firmicutes	Clostridia	Clostridiales	Clostridiaceae	11368.3	228.444	0.0104703
	Bacteria	Firmicutes	Bacilli	Bacteroidales	Bacteroidales_BS11_gut_group	11368.3	141.519	0.00648621		Bacteria	Firmicutes	Negativicutes	Acidaminococcales	Acidaminococcaceae	11368.3	213.519	0.00978618
	Bacteria	Firmicutes	Clostridia	Bacteroidales	Paludibacteraceae	11368.3	131.185	0.0060126		Bacteria	Firmicutes	Clostridia	Clostridia	Hungateiclostridiaceae	11368.3	167.519	0.00767787
	Bacteria	Firmicutes	Clostridia	Saccharimonadales	Saccharimonadaceae	11368.3	109.556	0.00502125		Bacteria	Firmicutes	Bacilli	Erysipelotrichales	Erysipelotrichaceae	11368.3	160.148	0.00734006
	Bacteria	Firmicutes	Bacilli	Lactobacillales	Lactobacillaceae	11368.3	106.741	0.00489224		Bacteria	Firmicutes	Clostridia	Clostridia_UCG-014	Clostridia_UCG-014	11368.3	137.852	0.00631816
	Bacteria	Firmicutes	Bacilli	Rhodospirillales	uncultured	11368.3	31.2963	0.0014344		Bacteria	Firmicutes	Bacilli	Lactobacillales	Lactobacillaceae	11368.3	106.741	0.00489224
	Bacteria	Firmicutes	Clostridia	Bacteroidales	Muribaculaceae	11368.3	30.963	0.00141912		Bacteria	Firmicutes	Clostridia	Eubacteriales	Eubacteriaceae	11368.3	101.481	0.00465119
	Bacteria	Firmicutes	Clostridia	uncultured	uncultured	11368.3	30.6667	0.00140554		Bacteria	Firmicutes	Bacilli	Erysipelotrichales	Erysipelatoclostridiaceae	11368.3	97.9259	0.00448823
	Bacteria	Firmicutes	Clostridia	Desulfovibrionales	Desulfovibrionaceae	11368.3	23.8519	0.0010932		Bacteria	Firmicutes	Clostridia	Clostridia_vadinBB60_group	Clostridia_vadinBB60_group	11368.3	97.4074	0.00446447
	Bacteria	Firmicutes	Clostridia	Desulfotomaculales	Desulfotomaculales	11368.3	19.8519	0.000909869		Bacteria	Firmicutes	Negativicutes	Veillonellales-Selenomonadales	Selenomonadaceae	11368.3	74.6667	0.00342219
	Bacteria	Firmicutes	Clostridia	Oscillospirales	Butyricicoccaceae	11368.3	17.4074	0.000797833		Bacteria	Firmicutes	Clostridia	Monoglobales	Monoglobaceae	11368.3	70	0.00320831
	Bacteria	Firmicutes	Bacilli	Oscillospirales	uncultured	11368.3	11.7778	0.00053981		Bacteria	Firmicutes	Clostridia	Peptostreptococcales-Tissierellales	Peptostreptococcaceae	11368.3	35.6296	0.00163301
	Bacteria	Firmicutes	Clostridia	Oscillospirales	UCG-011	11368.3	7.66667	0.000351386		Bacteria	Firmicutes	Clostridia	Lachnospirales	Defluviitaleaceae	11368.3	34.4444	0.00157869
	Bacteria	Firmicutes	Clostridia	Bacteroidales	Bacteroidaceae	11368.3	6.33333	0.000290275		Bacteria	Firmicutes	Bacilli	RF39	RF39	11368.3	24.6667	0.00113055
	Bacteria	Firmicutes	Clostridia	Izemoplasmatales	Izemoplasmatales	11368.3	6.11111	0.00028009		Bacteria	Firmicutes	Desulfotomaculia	Desulfotomaculales	Desulfotomaculales	11368.3	19.8519	0.000909869
	Bacteria	Firmicutes	Clostridia	Syntrophomonadales	Syntrophomonadaceae	11368.3	5.55556	0.000254627		Bacteria	Firmicutes	Clostridia	Oscillospirales	Butyricicoccaceae	11368.3	17.4074	0.000797833
	Bacteria	Firmicutes	uncultured	Elusimicrobiales	Elusimicrobiaceae	11368.3	5.07407	0.00023256		Bacteria	Firmicutes	Bacilli	Bacillales	Planococcaceae	11368.3	17.4074	0.000797833
	Bacteria	Firmicutes	Clostridia	Eubacteriales	Anaerofustaceae	11368.3	3.11111	0.000142591		Bacteria	Firmicutes	Clostridia	Peptococcales	Peptococcaceae	11368.3	15.8889	0.000728234
	Bacteria	Firmicutes	Clostridia	Rickettsiales	Mitochondria	11368.3	2.18519	0.000100153		Bacteria	Firmicutes	Bacilli	Acholeplasmatales	Acholeplasmataceae	11368.3	12.0741	0.00055339
	Bacteria	Firmicutes	Bacilli	Micrococcales	Micrococcaceae	11368.3	2.11111	9.67584e-05		Bacteria	Firmicutes	Clostridia	Oscillospirales	uncultured	11368.3	11.7778	0.00053981
	Bacteria	Firmicutes	Clostridia	Caldicoprobacterales	Caldicoprobacteraceae	11368.3	1.62963	7.46907e-05		Bacteria	Firmicutes	Bacilli	Mycoplasmatales	Mycoplasmataceae	11368.3	9.7037	0.000444749
	Bacteria	Firmicutes	Bacilli	Bacteroidales	Marinilabiliaceae	11368.3	1.37037	6.28081e-05		Bacteria	Firmicutes	Clostridia	Oscillospirales	Ethanoligenenaceae	11368.3	8.77778	0.000402311
	Bacteria	Firmicutes	Clostridia	Methanosarciniales	Methanosarcinaceae	11368.3	0.851852	3.90429e-05		Bacteria	Firmicutes	Clostridia	Oscillospirales	UCG-011	11368.3	7.66667	0.000351386
	Bacteria	Firmicutes	Bacilli	Flavobacteriales	Weeksellaceae	11368.3	0.62963	2.88578e-05		Bacteria	Firmicutes	Bacilli	Izemoplasmatales	Izemoplasmatales	11368.3	6.11111	0.00028009
	Bacteria	Firmicutes	Bacilli	Desulfobulbales	Desulfobulbaceae	11368.3	0.592593	2.71603e-05		Bacteria	Firmicutes	Syntrophomonadia	Syntrophomonadales	Syntrophomonadaceae	11368.3	5.55556	0.000254627
	Bacteria	Firmicutes	Clostridia	Bacteroidales	CAP-aah99b04	11368.3	0.444444	2.03702e-05		Bacteria	Firmicutes	Clostridia	Eubacteriales	Anaerofustaceae	11368.3	3.11111	0.000142591
	Bacteria	Firmicutes	Clostridia	Corynebacteriales	Dietziaceae	11368.3	0.407407	1.86727e-05		Bacteria	Firmicutes	Clostridia	uncultured	uncultured	11368.3	2.81481	0.000129011
	Bacteria	Firmicutes	Clostridia	Micrococcales	Microbacteriaceae	11368.3	0.407407	1.86727e-05		Bacteria	Firmicutes	uncultured	uncultured	uncultured	11368.3	2.81481	0.000129011
	Bacteria	Firmicutes	Bacilli	Sphingobacteriales	Sphingobacteriaceae	11368.3	0.37037	1.69752e-05		Bacteria	Firmicutes	Bacilli	Bacillales	Bacillaceae	11368.3	2.62963	0.000120524
	Bacteria	Firmicutes	Negativicutes	Aeromonadales	Succinivibrionaceae	11368.3	0.37037	1.69752e-05		Bacteria	Firmicutes	Bacilli	Izemoplasmatales	Izemoplasmataceae	11368.3	2	9.16659e-05
	Bacteria	Firmicutes	Desulfotomaculia	Lactobacillales	Aerococcaceae	11368.3	0.333333	1.52776e-05		Bacteria	Firmicutes	Clostridia	Caldicoprobacterales	Caldicoprobacteraceae	11368.3	1.62963	7.46907e-05
	Bacteria	Firmicutes	Bacilli	Micrococcales	Demequinaceae	11368.3	0.222222	1.01851e-05		Bacteria	Firmicutes	Clostridia	Oscillospirales	Oscillospirales	11368.3	1.33333	6.11106e-05
	Bacteria	Firmicutes	Clostridia	Chloroplast	Chloroplast	11368.3	0.185185	8.48758e-06		Bacteria	Firmicutes	Clostridia	Oscillospirales	[Clostridium]_methylpentosum_group	11368.3	0.925926	4.24379e-05
	Bacteria	Firmicutes	Bacilli	Candidatus_Kerfeldbacteria	Candidatus_Kerfeldbacteria	11368.3	0.111111	5.09255e-06		Bacteria	Firmicutes	Bacilli	Lactobacillales	Leuconostocaceae	11368.3	0.666667	3.05553e-05
	Bacteria	Firmicutes	Clostridia	Desulfovibrionales	Desulfomicrobiaceae	11368.3	0.0740741	3.39503e-06		Bacteria	Firmicutes	Bacilli	Erysipelotrichales	uncultured	11368.3	0.555556	2.54627e-05
	Bacteria	Firmicutes	Bacilli	Caulobacterales	Caulobacteraceae	11368.3	0	0		Bacteria	Firmicutes	Bacilli	Lactobacillales	Aerococcaceae	11368.3	0.333333	1.52776e-05
	Bacteria	Firmicutes	Bacilli	Burkholderiales	Comamonadaceae	11368.3	0	0		Bacteria	Firmicutes	Bacilli	Lactobacillales	Carnobacteriaceae	11368.3	0.259259	1.18826e-05
	Bacteria	Firmicutes	Syntrophomonadia	Pseudomonadales	Pseudomonadaceae	11368.3	0	0		Bacteria	Firmicutes	Bacilli	Staphylococcales	Staphylococcaceae	11368.3	0.222222	1.01851e-05
	Bacteria	Bacteroidota	Bacteroidia	Bacteroidales	Rikenellaceae	5252.22	1604.07	0.0735194		Bacteria	Firmicutes	Bacilli	Paenibacillales	Paenibacillaceae	11368.3	0.037037	1.69752e-06
	Bacteria	Bacteroidota	Bacteroidia	Verrucomicrobiales	Akkermansiaceae	5252.22	194.667	0.00892215		Bacteria	Bacteroidota	Bacteroidia	Bacteroidales	Rikenellaceae	5252.22	1604.07	0.0735194
	Bacteria	Bacteroidota	Bacteroidia	Eubacteriales	Eubacteriaceae	5252.22	101.481	0.00465119		Bacteria	Bacteroidota	Bacteroidia	Bacteroidales	F082	5252.22	1088.3	0.0498798
	Bacteria	Bacteroidota	Bacteroidia	Erysipelotrichales	Erysipelatoclostridiaceae	5252.22	97.9259	0.00448823		Bacteria	Bacteroidota	Bacteroidia	Bacteroidales	Prevotellaceae	5252.22	932.852	0.0427553
	Bacteria	Bacteroidota	Bacteroidia	Clostridia_vadinBB60_group	Clostridia_vadinBB60_group	5252.22	97.4074	0.00446447		Bacteria	Bacteroidota	Bacteroidia	Bacteroidales	p-251-o5	5252.22	528.889	0.0242405
	Bacteria	Bacteroidota	Bacteroidia	Pirellulales	Pirellulaceae	5252.22	97.1111	0.00445089		Bacteria	Bacteroidota	Bacteroidia	Bacteroidales	Bacteroidales_UCG-001	5252.22	314.333	0.0144068
	Bacteria	Bacteroidota	Bacteroidia	Veillonellales-Selenomonadales	Selenomonadaceae	5252.22	74.6667	0.00342219		Bacteria	Bacteroidota	Bacteroidia	Bacteroidales	Bacteroidales_RF16_group	5252.22	231.296	0.010601
	Bacteria	Bacteroidota	Bacteroidia	Monoglobales	Monoglobaceae	5252.22	70	0.00320831		Bacteria	Bacteroidota	Bacteroidia	Bacteroidales	Bacteroidales_BS11_gut_group	5252.22	141.519	0.00648621
	Bacteria	Bacteroidota	Bacteroidia	Coriobacteriales	Coriobacteriales_Incertae_Sedis	5252.22	54.8148	0.00251232		Bacteria	Bacteroidota	Bacteroidia	Bacteroidales	Paludibacteraceae	5252.22	131.185	0.0060126
	Bacteria	Bacteroidota	Bacteroidia	Methanomicrobiales	Methanocorpusculaceae	5252.22	47.1481	0.00216094		Bacteria	Bacteroidota	Bacteroidia	Bacteroidales	Muribaculaceae	5252.22	30.963	0.00141912
	Bacteria	Bacteroidota	Bacteroidia	Oligosphaerales	Oligosphaeraceae	5252.22	31.6667	0.00145138		Bacteria	Bacteroidota	Bacteroidia	Bacteroidales	gir-aah93h0	5252.22	30.7037	0.00140724
	Bacteria	Bacteroidota	Bacteroidia	Bacteroidales	gir-aah93h0	5252.22	30.7037	0.00140724		Bacteria	Bacteroidota	Bacteroidia	Bacteroidales	Marinifilaceae	5252.22	24.1481	0.00110678
	Bacteria	Bacteroidota	Bacteroidia	Bacteroidales	uncultured	5252.22	21.5556	0.000987954		Bacteria	Bacteroidota	Bacteroidia	Bacteroidales	uncultured	5252.22	21.5556	0.000987954
	Bacteria	Bacteroidota	Bacteroidia	Acholeplasmatales	Acholeplasmataceae	5252.22	12.0741	0.00055339		Bacteria	Bacteroidota	Bacteroidia	Bacteroidales	Bacteroidetes_BD2-2	5252.22	16	0.000733327
	Bacteria	Bacteroidota	Bacteroidia	Bacteroidales	M2PB4-65_termite_group	5252.22	12.037	0.000551693		Bacteria	Bacteroidota	Bacteroidia	Bacteroidales	M2PB4-65_termite_group	5252.22	12.037	0.000551693
	Bacteria	Bacteroidota	Bacteroidia	Victivallales	vadinBE97	5252.22	8.59259	0.000393824		Bacteria	Bacteroidota	Bacteroidia	Bacteroidales	Bacteroidaceae	5252.22	6.33333	0.000290275
	Bacteria	Bacteroidota	Bacteroidia	Bradymonadales	Bradymonadales	5252.22	8.55556	0.000392126		Bacteria	Bacteroidota	Bacteroidia	Bacteroidales	Dysgonomonadaceae	5252.22	1.77778	8.14808e-05
	Bacteria	Bacteroidota	Bacteroidia	Burkholderiales	Sutterellaceae	5252.22	5.88889	0.000269905		Bacteria	Bacteroidota	Bacteroidia	Bacteroidales	Marinilabiliaceae	5252.22	1.37037	6.28081e-05
	Bacteria	Bacteroidota	Bacteroidia	0319-6G20	0319-6G20	5252.22	2.18519	0.000100153		Bacteria	Bacteroidota	Bacteroidia	Flavobacteriales	Weeksellaceae	5252.22	0.62963	2.88578e-05
	Bacteria	Bacteroidota	Bacteroidia	Micrococcales	Dermabacteraceae	5252.22	0.259259	1.18826e-05		Bacteria	Bacteroidota	Bacteroidia	Bacteroidales	Tannerellaceae	5252.22	0.592593	2.71603e-05
	Bacteria	Bacteroidota	Bacteroidia	Actinomycetales	Actinomycetaceae	5252.22	0.111111	5.09255e-06		Bacteria	Bacteroidota	Bacteroidia	Bacteroidales	CAP-aah99b04	5252.22	0.444444	2.03702e-05
	Bacteria	Bacteroidota	Bacteroidia	Saccharimonadales	Saccharimonadales	5252.22	0.111111	5.09255e-06		Bacteria	Bacteroidota	Bacteroidia	Sphingobacteriales	Sphingobacteriaceae	5252.22	0.37037	1.69752e-05
	Bacteria	Bacteroidota	Bacteroidia	Rhizobiales	Devosiaceae	5252.22	0.0740741	3.39503e-06		Bacteria	Bacteroidota	Bacteroidia	Flavobacteriales	Flavobacteriaceae	5252.22	0	0
	Bacteria	Verrucomicrobiota	Verrucomicrobiae	Clostridiales	Clostridiaceae	2862.7	228.444	0.0104703		Bacteria	Bacteroidota	Bacteroidia	Bacteroidales	Porphyromonadaceae	5252.22	0	0
	Bacteria	Verrucomicrobiota	Verrucomicrobiae	Gastranaerophilales	Gastranaerophilales	2862.7	183.296	0.00840101		Bacteria	Verrucomicrobiota	Kiritimatiellae	WCHB1-41	WCHB1-41	2862.7	2618	0.119991
	Bacteria	Verrucomicrobiota	Verrucomicrobiae	Methanobacteriales	Methanobacteriaceae	2862.7	96.8519	0.004439		Bacteria	Verrucomicrobiota	Verrucomicrobiae	Verrucomicrobiales	Akkermansiaceae	2862.7	194.667	0.00892215
	Bacteria	Verrucomicrobiota	Lentisphaeria	Anaerolineales	Anaerolineaceae	2862.7	10.2593	0.000470212		Bacteria	Verrucomicrobiota	Lentisphaeria	Oligosphaerales	Oligosphaeraceae	2862.7	31.6667	0.00145138
	Bacteria	Verrucomicrobiota	Lentisphaeria	Campylobacterales	Campylobacteraceae	2862.7	8.59259	0.000393824		Bacteria	Verrucomicrobiota	Lentisphaeria	Victivallales	vadinBE97	2862.7	8.59259	0.000393824
	Bacteria	Verrucomicrobiota	Kiritimatiellae	Methanomassiliicoccales	Methanomethylophilaceae	2862.7	3.48148	0.000159567		Bacteria	Verrucomicrobiota	Lentisphaeria	Victivallales	Victivallaceae	2862.7	5	0.000229165
	Bacteria	Verrucomicrobiota	Lentisphaeria	Corynebacteriales	Nocardiaceae	2862.7	1.18519	5.43205e-05		Bacteria	Verrucomicrobiota	Verrucomicrobiae	LD1-PB3	LD1-PB3	2862.7	2.2963	0.000105246
	Bacteria	Verrucomicrobiota	Verrucomicrobiae	Flavobacteriales	Flavobacteriaceae	2862.7	0	0		Bacteria	Verrucomicrobiota	Verrucomicrobiae	Pedosphaerales	Pedosphaeraceae	2862.7	1.55556	7.12957e-05
	Bacteria	Spirochaetota	MVP-15	Coriobacteriales	uncultured	972.889	14.1852	0.000650149		Bacteria	Verrucomicrobiota	Verrucomicrobiae	Opitutales	Puniceicoccaceae	2862.7	0.592593	2.71603e-05
	Bacteria	Spirochaetota	Leptospirae	Bacteroidales	Porphyromonadaceae	972.889	0	0		Bacteria	Spirochaetota	Spirochaetia	Spirochaetales	Spirochaetaceae	972.889	944.148	0.0432731
	Bacteria	Spirochaetota	Spirochaetia	Rhizobiales	Beijerinckiaceae	972.889	0	0		Bacteria	Spirochaetota	MVP-15	MVP-15	MVP-15	972.889	27.4444	0.00125786
	Bacteria	Fibrobacterota	Fibrobacteria	Bacteroidales	Marinifilaceae	725.111	24.1481	0.00110678		Bacteria	Spirochaetota	Leptospirae	Leptospirales	Leptospiraceae	972.889	1.2963	5.94131e-05
	Bacteria	Actinobacteriota	Coriobacteriia	Bacteroidales	F082	273.926	1088.3	0.0498798		Bacteria	Fibrobacterota	Fibrobacteria	Fibrobacterales	Fibrobacteraceae	725.111	725.111	0.033234
	Bacteria	Actinobacteriota	Actinobacteria	Spirochaetales	Spirochaetaceae	273.926	944.148	0.0432731		Bacteria	Actinobacteriota	Coriobacteriia	Coriobacteriales	Eggerthellaceae	273.926	180.741	0.00828388
	Bacteria	Actinobacteriota	Actinobacteria	Peptostreptococcales-Tissierellales	Anaerovoracaceae	273.926	535.185	0.0245291		Bacteria	Actinobacteriota	Coriobacteriia	Coriobacteriales	Coriobacteriales_Incertae_Sedis	273.926	54.8148	0.00251232
	Bacteria	Actinobacteriota	Coriobacteriia	Clostridia_UCG-014	Clostridia_UCG-014	273.926	137.852	0.00631816		Bacteria	Actinobacteriota	Coriobacteriia	Coriobacteriales	uncultured	273.926	14.1852	0.000650149
	Bacteria	Actinobacteriota	Actinobacteria	MVP-15	MVP-15	273.926	27.4444	0.00125786		Bacteria	Actinobacteriota	Coriobacteriia	Coriobacteriales	Atopobiaceae	273.926	3.40741	0.000156171
	Bacteria	Actinobacteriota	Actinobacteria	RF39	RF39	273.926	24.6667	0.00113055		Bacteria	Actinobacteriota	Actinobacteria	Micrococcales	Micrococcaceae	273.926	2.11111	9.67584e-05
	Bacteria	Actinobacteriota	Coriobacteriia	PB19	PB19	273.926	5.74074	0.000263115		Bacteria	Actinobacteriota	Coriobacteriia	Coriobacteriales	Coriobacteriales	273.926	1.92593	8.82708e-05
	Bacteria	Actinobacteriota	Actinobacteria	Coriobacteriales	Atopobiaceae	273.926	3.40741	0.000156171		Bacteria	Actinobacteriota	Actinobacteria	Corynebacteriales	Corynebacteriaceae	273.926	1.48148	6.79006e-05
	Bacteria	Actinobacteriota	Coriobacteriia	uncultured	uncultured	273.926	2.81481	0.000129011		Bacteria	Actinobacteriota	Actinobacteria	Corynebacteriales	Nocardiaceae	273.926	1.18519	5.43205e-05
	Bacteria	Actinobacteriota	Coriobacteriia	Bacillales	Bacillaceae	273.926	2.62963	0.000120524		Bacteria	Actinobacteriota	Actinobacteria	Corynebacteriales	Dietziaceae	273.926	0.407407	1.86727e-05
	Bacteria	Actinobacteriota	Actinobacteria	Izemoplasmatales	Izemoplasmataceae	273.926	2	9.16659e-05		Bacteria	Actinobacteriota	Actinobacteria	Micrococcales	Microbacteriaceae	273.926	0.407407	1.86727e-05
	Bacteria	Actinobacteriota	Actinobacteria	Bacteroidales	Dysgonomonadaceae	273.926	1.77778	8.14808e-05		Bacteria	Actinobacteriota	Actinobacteria	Micrococcales	Brevibacteriaceae	273.926	0.259259	1.18826e-05
	Bacteria	Actinobacteriota	Actinobacteria	Corynebacteriales	Corynebacteriaceae	273.926	1.48148	6.79006e-05		Bacteria	Actinobacteriota	Actinobacteria	Micrococcales	Dermabacteraceae	273.926	0.259259	1.18826e-05
	Bacteria	Actinobacteriota	Actinobacteria	Oscillospirales	Oscillospirales	273.926	1.33333	6.11106e-05		Bacteria	Actinobacteriota	Actinobacteria	Micrococcales	Demequinaceae	273.926	0.222222	1.01851e-05
	Bacteria	Actinobacteriota	Actinobacteria	Oscillospirales	[Clostridium]_methylpentosum_group	273.926	0.925926	4.24379e-05		Bacteria	Actinobacteriota	Actinobacteria	Actinomycetales	Actinomycetaceae	273.926	0.111111	5.09255e-06
	Bacteria	Actinobacteriota	Actinobacteria	Paenibacillales	Paenibacillaceae	273.926	0.037037	1.69752e-06		Bacteria	Actinobacteriota	Actinobacteria	Corynebacteriales	Mycobacteriaceae	273.926	0.111111	5.09255e-06
	Bacteria	Cyanobacteria	Vampirivibrionia	Bacteroidales	Bacteroidetes_BD2-2	183.667	16	0.000733327		Bacteria	Actinobacteriota	Actinobacteria	Micrococcales	Intrasporangiaceae	273.926	0.037037	1.69752e-06
	Bacteria	Cyanobacteria	Cyanobacteriia	Oscillospirales	Ethanoligenenaceae	183.667	8.77778	0.000402311		Bacteria	Cyanobacteria	Vampirivibrionia	Gastranaerophilales	Gastranaerophilales	183.667	183.296	0.00840101
	Bacteria	Patescibacteria	Gracilibacteria	Christensenellales	Christensenellaceae	116.741	739.296	0.0338841		Bacteria	Cyanobacteria	Cyanobacteriia	Chloroplast	Chloroplast	183.667	0.185185	8.48758e-06
	Bacteria	Patescibacteria	ABY1	Peptococcales	Peptococcaceae	116.741	15.8889	0.000728234		Bacteria	Patescibacteria	Saccharimonadia	Saccharimonadales	Saccharimonadaceae	116.741	109.556	0.00502125
	Bacteria	Patescibacteria	Saccharimonadia	Burkholderiales	T34	116.741	2	9.16659e-05		Bacteria	Patescibacteria	Gracilibacteria	Absconditabacteriales_(SR1)	Absconditabacteriales_(SR1)	116.741	6.96296	0.000319133
	Bacteria	Patescibacteria	Saccharimonadia	Paracaedibacterales	Paracaedibacteraceae	116.741	1.77778	8.14808e-05		Bacteria	Patescibacteria	ABY1	Candidatus_Kerfeldbacteria	Candidatus_Kerfeldbacteria	116.741	0.111111	5.09255e-06
	Bacteria	Planctomycetota	Planctomycetes	Absconditabacteriales_(SR1)	Absconditabacteriales_(SR1)	99.7037	6.96296	0.000319133		Bacteria	Patescibacteria	Saccharimonadia	Saccharimonadales	Saccharimonadales	116.741	0.111111	5.09255e-06
	Bacteria	Planctomycetota	vadinHA49	Thermomicrobiales	JG30-KF-CM45	99.7037	0	0		Bacteria	Planctomycetota	Planctomycetes	Pirellulales	Pirellulaceae	99.7037	97.1111	0.00445089
	Archaea	Euryarchaeota	Methanobacteria	Victivallales	Victivallaceae	96.8519	5	0.000229165		Bacteria	Planctomycetota	vadinHA49	vadinHA49	vadinHA49	99.7037	2.33333	0.000106944
	Bacteria	Proteobacteria	Gammaproteobacteria	Bacteroidales	Bacteroidales_UCG-001	59.3333	314.333	0.0144068		Archaea	Euryarchaeota	Methanobacteria	Methanobacteriales	Methanobacteriaceae	96.8519	96.8519	0.004439
	Bacteria	Proteobacteria	Gammaproteobacteria	Coriobacteriales	Eggerthellaceae	59.3333	180.741	0.00828388		Bacteria	Proteobacteria	Alphaproteobacteria	Rhodospirillales	uncultured	59.3333	31.2963	0.0014344
	Bacteria	Proteobacteria	Alphaproteobacteria	Synergistales	Synergistaceae	59.3333	36.2963	0.00166357		Bacteria	Proteobacteria	Alphaproteobacteria	Rickettsiales	uncultured	59.3333	12.6296	0.000578853
	Bacteria	Proteobacteria	Alphaproteobacteria	Peptostreptococcales-Tissierellales	Peptostreptococcaceae	59.3333	35.6296	0.00163301		Bacteria	Proteobacteria	Gammaproteobacteria	Burkholderiales	Sutterellaceae	59.3333	5.88889	0.000269905
	Bacteria	Proteobacteria	Alphaproteobacteria	WPS-2	WPS-2	59.3333	33.2593	0.00152437		Bacteria	Proteobacteria	Alphaproteobacteria	Rickettsiales	Mitochondria	59.3333	2.18519	0.000100153
	Bacteria	Proteobacteria	Alphaproteobacteria	Rickettsiales	uncultured	59.3333	12.6296	0.000578853		Bacteria	Proteobacteria	Gammaproteobacteria	Burkholderiales	T34	59.3333	2	9.16659e-05
	Bacteria	Proteobacteria	Alphaproteobacteria	Mycoplasmatales	Mycoplasmataceae	59.3333	9.7037	0.000444749		Bacteria	Proteobacteria	Alphaproteobacteria	Paracaedibacterales	Paracaedibacteraceae	59.3333	1.77778	8.14808e-05
	Bacteria	Proteobacteria	Gammaproteobacteria	uncultured	uncultured	59.3333	2.81481	0.000129011		Bacteria	Proteobacteria	Gammaproteobacteria	Burkholderiales	Oxalobacteraceae	59.3333	0.481481	2.20677e-05
	Bacteria	Proteobacteria	Gammaproteobacteria	vadinHA49	vadinHA49	59.3333	2.33333	0.000106944		Bacteria	Proteobacteria	Gammaproteobacteria	Aeromonadales	Succinivibrionaceae	59.3333	0.37037	1.69752e-05
	Bacteria	Proteobacteria	Gammaproteobacteria	Coriobacteriales	Coriobacteriales	59.3333	1.92593	8.82708e-05		Bacteria	Proteobacteria	Alphaproteobacteria	Rhizobiales	Devosiaceae	59.3333	0.0740741	3.39503e-06
	Bacteria	Proteobacteria	Alphaproteobacteria	Leptospirales	Leptospiraceae	59.3333	1.2963	5.94131e-05		Bacteria	Proteobacteria	Alphaproteobacteria	Rhizobiales	Beijerinckiaceae	59.3333	0	0
	Bacteria	Proteobacteria	Gammaproteobacteria	Micrococcales	Brevibacteriaceae	59.3333	0.259259	1.18826e-05		Bacteria	Proteobacteria	Alphaproteobacteria	Caulobacterales	Caulobacteraceae	59.3333	0	0
	Bacteria	Proteobacteria	Alphaproteobacteria	Staphylococcales	Staphylococcaceae	59.3333	0.222222	1.01851e-05		Bacteria	Proteobacteria	Gammaproteobacteria	Burkholderiales	Comamonadaceae	59.3333	0	0
	Bacteria	Proteobacteria	Alphaproteobacteria	Corynebacteriales	Mycobacteriaceae	59.3333	0.111111	5.09255e-06		Bacteria	Proteobacteria	Gammaproteobacteria	Enterobacterales	Enterobacteriaceae	59.3333	0	0
	Bacteria	Proteobacteria	Gammaproteobacteria	Enterobacterales	Enterobacteriaceae	59.3333	0	0		Bacteria	Proteobacteria	Gammaproteobacteria	Pseudomonadales	Moraxellaceae	59.3333	0	0
	Bacteria	Proteobacteria	Gammaproteobacteria	Pseudomonadales	Moraxellaceae	59.3333	0	0		Bacteria	Proteobacteria	Gammaproteobacteria	Burkholderiales	Neisseriaceae	59.3333	0	0
	Bacteria	Proteobacteria	Gammaproteobacteria	Rhizobiales	Rhizobiaceae	59.3333	0	0		Bacteria	Proteobacteria	Gammaproteobacteria	Pseudomonadales	Pseudomonadaceae	59.3333	0	0
	Archaea	Halobacterota	Methanomicrobia	LD1-PB3	LD1-PB3	48	2.2963	0.000105246		Bacteria	Proteobacteria	Alphaproteobacteria	Rhizobiales	Rhizobiaceae	59.3333	0	0
	Archaea	Halobacterota	Methanosarcinia	Opitutales	Puniceicoccaceae	48	0.592593	2.71603e-05		Archaea	Halobacterota	Methanomicrobia	Methanomicrobiales	Methanocorpusculaceae	48	47.1481	0.00216094
	Bacteria	Desulfobacterota	Desulfuromonadia	Lachnospirales	Defluviitaleaceae	38.8148	34.4444	0.00157869		Archaea	Halobacterota	Methanosarcinia	Methanosarciniales	Methanosarcinaceae	48	0.851852	3.90429e-05
	Bacteria	Desulfobacterota	Desulfobulbia	Lactobacillales	Leuconostocaceae	38.8148	0.666667	3.05553e-05		Bacteria	Desulfobacterota	Desulfovibrionia	Desulfovibrionales	Desulfovibrionaceae	38.8148	23.8519	0.0010932
	Bacteria	Desulfobacterota	Desulfovibrionia	Erysipelotrichales	uncultured	38.8148	0.555556	2.54627e-05		Bacteria	Desulfobacterota	Desulfuromonadia	Bradymonadales	Bradymonadales	38.8148	8.55556	0.000392126
	Bacteria	Desulfobacterota	Desulfovibrionia	Lactobacillales	Carnobacteriaceae	38.8148	0.259259	1.18826e-05		Bacteria	Desulfobacterota	Desulfuromonadia	PB19	PB19	38.8148	5.74074	0.000263115
	Bacteria	Desulfobacterota	Desulfuromonadia	Micrococcales	Intrasporangiaceae	38.8148	0.037037	1.69752e-06		Bacteria	Desulfobacterota	Desulfobulbia	Desulfobulbales	Desulfobulbaceae	38.8148	0.592593	2.71603e-05
	Bacteria	Synergistota	Synergistia	Burkholderiales	Neisseriaceae	36.2963	0	0		Bacteria	Desulfobacterota	Desulfovibrionia	Desulfovibrionales	Desulfomicrobiaceae	38.8148	0.0740741	3.39503e-06
	Bacteria	WPS-2	WPS-2	SAR324_clade(Marine_group_B)	SAR324_clade(Marine_group_B)	33.2593	0.222222	1.01851e-05		Bacteria	Synergistota	Synergistia	Synergistales	Synergistaceae	36.2963	36.2963	0.00166357
	Bacteria	Armatimonadota	uncultured	Endomicrobiales	Endomicrobiaceae	30.6667	8.59259	0.000393824		Bacteria	WPS-2	WPS-2	WPS-2	WPS-2	33.2593	33.2593	0.00152437
	Bacteria	Elusimicrobiota	Elusimicrobia	Bacteroidales	Prevotellaceae	13.6667	932.852	0.0427553		Bacteria	Armatimonadota	uncultured	uncultured	uncultured	30.6667	30.6667	0.00140554
	Bacteria	Elusimicrobiota	Endomicrobia	Bacteroidales	p-251-o5	13.6667	528.889	0.0242405		Bacteria	Elusimicrobiota	Endomicrobia	Endomicrobiales	Endomicrobiaceae	13.6667	8.59259	0.000393824
	Bacteria	Chloroflexi	Anaerolineae	Clostridia	Hungateiclostridiaceae	10.2593	167.519	0.00767787		Bacteria	Elusimicrobiota	Elusimicrobia	Elusimicrobiales	Elusimicrobiaceae	13.6667	5.07407	0.00023256
	Bacteria	Chloroflexi	Chloroflexia	Bacteroidales	Tannerellaceae	10.2593	0.592593	2.71603e-05		Bacteria	Chloroflexi	Anaerolineae	Anaerolineales	Anaerolineaceae	10.2593	10.2593	0.000470212
	Bacteria	Campilobacterota	Campylobacteria	Bacillales	Planococcaceae	8.59259	17.4074	0.000797833		Bacteria	Chloroflexi	Chloroflexia	Thermomicrobiales	JG30-KF-CM45	10.2593	0	0
	Archaea	Thermoplasmatota	Thermoplasmata	Pedosphaerales	Pedosphaeraceae	3.48148	1.55556	7.12957e-05		Bacteria	Campilobacterota	Campylobacteria	Campylobacterales	Campylobacteraceae	8.59259	8.59259	0.000393824
	Bacteria	Bdellovibrionota	Oligoflexia	Oscillospirales	UCG-010	2.18519	779.926	0.0357463		Archaea	Thermoplasmatota	Thermoplasmata	Methanomassiliicoccales	Methanomethylophilaceae	3.48148	3.48148	0.000159567
	Bacteria	SAR324_clade(Marine_group_B)	SAR324_clade(Marine_group_B)	Burkholderiales	Oxalobacteraceae	0.222222	0.481481	2.20677e-05		Bacteria	Bdellovibrionota	Oligoflexia	0319-6G20	0319-6G20	2.18519	2.18519	0.000100153
										Bacteria	SAR324_clade(Marine_group_B)	SAR324_clade(Marine_group_B)	SAR324_clade(Marine_group_B)	SAR324_clade(Marine_group_B)	0.222222	0.222222	1.01851e-05

## Sheet: S5. Alpha diversity and FB
Table S5. Rank-scaled alpha diversity was not explained by health status, age, gender or body condition score in 76 horses. Anova summary tables of (A) Chao1, (B) evenness and (C) Shannon diversity indices are reported. (D) Log10-scaled Firmicutes:Bacteroidota was explained by age but not by other explanatory variables.
A. Chao1 alpha diversity
Variable	Df	Sum of sq.	Mean sq.	F	P
Health status	2	1975	987.6	2.064	0.135
Imputed age	1	279	279.4	0.584	0.447
Imputed gender	1	178	178.4	0.373	0.543
Imputed body condition score	1	649	649.1	1.357	0.248
Residuals	70	33493	478.5
B. Evenness alpha diversity
Variable	Df	Sum of sq.	Mean sq.	F	P
Health status	2	2635	1317.6	2.753	0.0706
Imputed age	1	71	70.6	0.148	0.7021
Imputed gender	1	19	18.8	0.039	0.8435
Imputed body condition score	1	347	347.3	0.726	0.3972
Residuals	70	33503	478.6
C. Shannon alpha diversity
Variable	Df	Sum of sq.	Mean sq.	F	P
Health status	2	2948	1474	3.12	0.0503
Imputed age	1	120	119.9	0.254	0.616
Imputed gender	1	93	93.3	0.198	0.6581
Imputed body condition score	1	346	346	0.732	0.395
Residuals
D. Firmicutes:Bacteroidota ratio
Variable	Df	Sum of sq.	Mean sq.	F	P
Health status	2	0.00642	0.00321	0.0941	0.91034
Imputed age	1	0.22119	0.221194	6.4806	0.01311
Imputed gender	1	0.10115	0.101146	2.9634	0.08959
Imputed body condition score	1	0.02568	0.025684	0.7525	0.38865
Residuals	70	2.38922	0.034132

## Sheet: S6. DA OTUs
Table S6. Consistently differentially abundant OTUs in ANCOMBC2 analysis after multiple-test correction with Benjamini-Hochberg correction (FDR<0.05). by explanatory variables (A) belonging ot survey-IBD group, (B) belonging to acute-IBD group (C) age, (D) gender, (E) body condition. Taxonomic classification up to OTU level, log2-fold change estimates (lfc), standard errors (se), un-adjusted p-va…
A. By survey-IBD status
taxon	lfc_(Intercept)	lfc_ikaImputoitu	lfc_SukupuoliImputoituTamma	lfc_LihavuuskuntoNumImputoitu	lfc_StatusIBD	lfc_StatusIBD2	se_(Intercept)	se_ikaImputoitu	se_SukupuoliImputoituTamma	se_LihavuuskuntoNumImputoitu	se_StatusIBD	se_StatusIBD2	p_(Intercept)	p_ikaImputoitu	p_SukupuoliImputoituTamma	p_LihavuuskuntoNumImputoitu	p_StatusIBD	p_StatusIBD2	passed_ss_(Intercept)	passed_ss_ikaImputoitu	passed_ss_SukupuoliImputoituTamma	passed_ss_LihavuuskuntoNumImputoitu	passed_ss_StatusIBD	passed_ss_StatusIBD2	Domain	Phylum	Class	Order	Family	Genus	Species
KX645681.1.1432	5.61862	-0.439853	3.99104	NA	-7.65804	-4.17864	0.314926	0.0115663	0.150686	NA	0.252393	0.347056	1.01552e-05	2.36875e-07	1.43424e-06	1	7.2956e-07	6.97514e-05	FALSE	FALSE	FALSE	TRUE	FALSE	FALSE	Bacteria	Actinobacteriota	Actinobacteria	Micrococcales	Dermabacteraceae	Brachybacterium	Brachybacterium_ginsengisoli
KJ874070.1.1311	0.393328	0.113917	-1.57558	-1.31294	3.77926	1.7138	0.363185	0.0117506	0.160622	0.196455	0.274816	0.318822	0.306971	4.62977e-06	4.19945e-06	9.0253e-05	2.39313e-07	0.00044718	TRUE	FALSE	FALSE	FALSE	FALSE	TRUE	Bacteria	Bacteroidota	Bacteroidia	Bacteroidales	F082	F082	uncultured_bacterium
ec0e1c9b48b56d44a1a57a45d2b40d64fda1da4f	0.621557	-0.0193938	-0.123544	0.134066	-1.54844	-0.989723	0.418849	0.0236325	0.166645	0.198102	0.287486	0.315123	0.148607	0.418546	0.464437	0.503926	8.67597e-06	0.00385874	FALSE	TRUE	TRUE	TRUE	TRUE	FALSE	Bacteria	Bacteroidota	Bacteroidia	Bacteroidales	Rikenellaceae	Rikenellaceae_RC9_gut_group	uncultured_bacterium
0d5ad056a7fbeda0224fffe1a3a615a8e9b1934d	0.186536	0.207067	-0.424252	-0.397678	-2.98506	-2.08105	0.471469	0.0181969	0.160161	0.182861	0.299473	0.329488	0.69993	2.00429e-07	0.0226304	0.0523419	7.63568e-07	5.70849e-05	TRUE	FALSE	TRUE	TRUE	TRUE	TRUE	Bacteria	Bacteroidota	Bacteroidia	Bacteroidales	Rikenellaceae	Rikenellaceae_RC9_gut_group	uncultured_bacterium
58e6107136caf969170fd3f5ed8b3965d8ff3b61	-0.227263	0.0204699	-0.222534	-0.476946	1.46197	1.68746	0.388384	0.0139453	0.177772	0.204367	0.266589	0.332947	0.564144	0.155682	0.223226	0.0287088	1.41568e-05	3.93875e-05	TRUE	TRUE	TRUE	TRUE	FALSE	FALSE	Bacteria	Bacteroidota	Bacteroidia	Bacteroidales	Prevotellaceae	Prevotella	uncultured_bacterium
0104863c70d3680a236c4fa784a125bf8bbee1fd	1.22169	-0.0438626	-0.57332	-0.552229	2.07495	0.39782	0.43632	0.0129304	0.17776	0.197674	0.279716	0.346196	0.0107298	0.00274791	0.00405844	0.0108838	2.70402e-07	0.263427	TRUE	FALSE	FALSE	TRUE	FALSE	TRUE	Bacteria	Bacteroidota	Bacteroidia	Bacteroidales	Prevotellaceae	Prevotella	uncultured_bacterium
0468b5397cd70bb497ad11f47828f87258647a66	-2.81532	0.079194	-0.0730795	0.685581	1.73655	0.293047	0.375483	0.0179181	0.176221	0.183432	0.28648	0.321407	1.28046e-07	0.000197733	0.682202	0.00107703	3.50005e-06	0.371351	FALSE	FALSE	TRUE	TRUE	FALSE	TRUE	Bacteria	Bacteroidota	Bacteroidia	Bacteroidales	p-251-o5	p-251-o5	uncultured_bacterium
162bb3c3708dc8dabe38472b8f4ef4e5c1373146	6.97656	-0.192189	1.39883	-2.42049	-3.6465	-0.945241	0.325355	0.0127275	0.132783	0.178233	0.2598	0.317748	6.71143e-07	5.31831e-06	4.30052e-05	9.89242e-06	8.15956e-06	0.0248024	FALSE	FALSE	FALSE	FALSE	TRUE	TRUE	Bacteria	Firmicutes	Clostridia	Christensenellales	Christensenellaceae	Christensenellaceae_R-7_group	NA
1b8a3b6a3cb3be78a9fbbc0501ebbc8f59cbd7a1	-2.96353	0.230935	-0.117895	-0.253959	2.29434	1.54175	0.315133	0.00936485	0.125859	0.180354	0.252784	0.296893	5.95284e-06	1.42191e-09	0.373352	0.192691	7.96795e-06	0.000569387	FALSE	FALSE	TRUE	TRUE	FALSE	TRUE	Bacteria	Bacteroidota	Bacteroidia	Bacteroidales	p-251-o5	p-251-o5	uncultured_bacterium
f38ba251142c1a58d2ba6d1df6227c2d90f85cba	-1.17511	0.0181888	0.7137	0.79456	-1.74526	-1.34938	0.394455	0.0131101	0.139435	0.186235	0.26488	0.302584	0.00804318	0.182261	7.18868e-05	0.000464414	3.45206e-06	0.00030288	TRUE	TRUE	FALSE	FALSE	FALSE	TRUE	Bacteria	Spirochaetota	Spirochaetia	Spirochaetales	Spirochaetaceae	Treponema	bacterium_WCE3006
04ed577a398f325afd84e590531a86f0392a01b9	6.87886	-0.616901	-0.143743	1.90719	-7.21528	-5.05585	0.31046	0.00934602	0.121574	0.17846	0.25174	0.299142	3.47789e-06	1.5111e-08	0.290225	0.000124206	9.68617e-07	1.32608e-05	FALSE	FALSE	TRUE	FALSE	FALSE	FALSE	Bacteria	Bacteroidota	Bacteroidia	Bacteroidales	Prevotellaceae	Prevotellaceae_UCG-001	wallaby_gut
B. By acute-IBD status
taxon	lfc_(Intercept)	lfc_ikaImputoitu	lfc_SukupuoliImputoituTamma	lfc_LihavuuskuntoNumImputoitu	lfc_StatusIBD	lfc_StatusIBD2	se_(Intercept)	se_ikaImputoitu	se_SukupuoliImputoituTamma	se_LihavuuskuntoNumImputoitu	se_StatusIBD	se_StatusIBD2	p_(Intercept)	p_ikaImputoitu	p_SukupuoliImputoituTamma	p_LihavuuskuntoNumImputoitu	p_StatusIBD	p_StatusIBD2	passed_ss_(Intercept)	passed_ss_ikaImputoitu	passed_ss_SukupuoliImputoituTamma	passed_ss_LihavuuskuntoNumImputoitu	passed_ss_StatusIBD	passed_ss_StatusIBD2	D	Phylum	Class	Order	Family	Genus	Species
EU473446.1.1395	-1.17216	-0.0227609	0.373382	0.314733	0.249876	2.07015	0.515236	0.0214791	0.274924	0.206076	0.341957	0.380636	0.0275109	0.294708	0.180908	0.133398	0.468574	1.88255e-06	TRUE	TRUE	TRUE	TRUE	TRUE	FALSE	Bacteria	Bacteroidota	Bacteroidia	Bacteroidales	p-251-o5	p-251-o5	uncultured_bacterium
EU463708.1.1300	-1.14952	0.063561	0.0601455	-0.0814127	0.847382	1.81564	0.621258	0.0200974	0.23993	0.284508	0.332668	0.343342	0.0711481	0.00286627	0.803256	0.776135	0.0145176	3.92046e-06	TRUE	FALSE	TRUE	TRUE	TRUE	FALSE	Bacteria	Firmicutes	Clostridia	Lachnospirales	Lachnospiraceae	Lachnospiraceae_UCG-009	uncultured_bacterium
KX645681.1.1432	5.61862	-0.439853	3.99104	NA	-7.65804	-4.17864	0.314926	0.0115663	0.150686	NA	0.252393	0.347056	1.01552e-05	2.36875e-07	1.43424e-06	1	7.2956e-07	6.97514e-05	FALSE	FALSE	FALSE	TRUE	FALSE	FALSE	Bacteria	Actinobacteriota	Actinobacteria	Micrococcales	Dermabacteraceae	Brachybacterium	Brachybacterium_ginsengisoli
EU468263.1.1354	0.895014	0.00303034	0.149738	-0.0397742	-1.16384	-2.52807	0.483482	0.0236878	0.17727	0.226429	0.29823	0.309507	0.0971678	0.901019	0.420171	0.864451	0.00360571	1.87401e-05	FALSE	TRUE	TRUE	FALSE	TRUE	FALSE	Bacteria	Spirochaetota	Spirochaetia	Spirochaetales	Spirochaetaceae	Treponema	uncultured_bacterium
46227e99086e183e5c91bbf145552cfb57622485	-1.41202	0.0791032	-1.44306	0.356026	0.248927	2.09339	0.49215	0.025388	0.225311	0.194356	0.304223	0.431223	0.00789973	0.0043178	7.33558e-07	0.078031	0.420385	4.50272e-05	FALSE	FALSE	FALSE	FALSE	TRUE	FALSE	Bacteria	Bacteroidota	Bacteroidia	Bacteroidales	F082	F082	NA
09cdd0b9cbc2709e0b1d906f9a7df22afc7b0103	0.322407	0.0741416	1.34506	-0.414353	-0.438715	-1.9157	0.457123	0.0213677	0.189285	0.225367	0.303372	0.342191	0.488027	0.00217607	3.98099e-07	0.0795182	0.162239	1.25397e-05	TRUE	FALSE	FALSE	TRUE	TRUE	FALSE	Bacteria	Bacteroidota	Bacteroidia	Bacteroidales	F082	F082	uncultured_bacterium
24a24c0f580f07de454de9af6c06f033035f1afb	0.187368	-0.0745025	-1.87744	0.507953	-0.314012	2.28562	0.362035	0.0132252	0.153894	0.18819	0.271324	0.303708	0.61108	2.40839e-05	3.86768e-10	0.0146783	0.262266	5.78672e-07	TRUE	FALSE	FALSE	TRUE	TRUE	FALSE	Bacteria	Firmicutes	Clostridia	Lachnospirales	Lachnospiraceae	NA	NA
9939bac33139a8ce1248644ea2a8373407baf386	0.100974	0.0279594	0.982157	-0.377375	-0.325576	2.28654	0.489645	0.0144314	0.185085	0.235186	0.310685	0.31816	0.840077	0.07659	0.000186348	0.134566	0.31532	1.10666e-05	TRUE	TRUE	FALSE	TRUE	TRUE	FALSE	Bacteria	Bacteroidota	Bacteroidia	Bacteroidales	F082	F082	uncultured_bacterium
d10fd58851f2d0334f3ebb70ea55bfa10ffb7af0	-5.79846	0.0319693	-0.16177	2.37514	-1.65148	3.10766	0.436825	0.0161488	0.152579	0.203034	0.283603	0.325529	3.22164e-06	0.0882245	0.324243	7.54234e-06	0.000648021	2.90271e-05	FALSE	TRUE	TRUE	FALSE	TRUE	FALSE	Bacteria	Spirochaetota	MVP-15	MVP-15	MVP-15	MVP-15	NA
02ce5246a7d34a206351b09b221d1b7309cb6f3d	-0.486963	0.0637442	-1.32891	-0.128056	0.0629895	2.11897	0.412209	0.0124272	0.149351	0.192145	0.294855	0.335482	0.258625	0.000193519	6.85035e-07	0.516776	0.834151	2.675e-05	TRUE	FALSE	TRUE	TRUE	TRUE	FALSE	Bacteria	Fibrobacterota	Fibrobacteria	Fibrobacterales	Fibrobacteraceae	Fibrobacter	Fibrobacter_sp.
38c25887c904b6acbfc3aea9ae6d2db64a375b9b	0.0233985	0.0469591	0.928268	-0.400454	-0.0173431	2.88641	0.490452	0.0123614	0.15998	0.213334	0.297694	0.324354	0.962539	0.00157655	2.69791e-05	0.0788586	0.954264	1.35674e-07	TRUE	FALSE	FALSE	TRUE	TRUE	TRUE	Bacteria	Bacteroidota	Bacteroidia	Bacteroidales	Rikenellaceae	Rikenellaceae_RC9_gut_group	uncultured_bacterium
0d5ad056a7fbeda0224fffe1a3a615a8e9b1934d	0.186536	0.207067	-0.424252	-0.397678	-2.98506	-2.08105	0.471469	0.0181969	0.160161	0.182861	0.299473	0.329488	0.69993	2.00429e-07	0.0226304	0.0523419	7.63568e-07	5.70849e-05	TRUE	FALSE	TRUE	TRUE	TRUE	TRUE	Bacteria	Bacteroidota	Bacteroidia	Bacteroidales	Rikenellaceae	Rikenellaceae_RC9_gut_group	uncultured_bacterium
58e6107136caf969170fd3f5ed8b3965d8ff3b61	-0.227263	0.0204699	-0.222534	-0.476946	1.46197	1.68746	0.388384	0.0139453	0.177772	0.204367	0.266589	0.332947	0.564144	0.155682	0.223226	0.0287088	1.41568e-05	3.93875e-05	TRUE	TRUE	TRUE	TRUE	FALSE	FALSE	Bacteria	Bacteroidota	Bacteroidia	Bacteroidales	Prevotellaceae	Prevotella	uncultured_bacterium
b048cac65655767210e4ecbe5f4503e0a06b5b3d	-2.814	0.121912	0.326797	0.341128	0.685836	2.25409	0.330245	0.0165602	0.166444	0.185056	0.274494	0.297602	6.52136e-07	3.55499e-06	0.0697788	0.0865432	0.0255383	2.57333e-06	FALSE	FALSE	TRUE	TRUE	TRUE	FALSE	Bacteria	Bacteroidota	Bacteroidia	Bacteroidales	Prevotellaceae	Prevotellaceae_UCG-004	uncultured_bacterium
0b57ac18b5e4a73d65b3e371eb9581ae08b56c4f	-1.14616	0.0932009	0.197456	-0.174221	0.308124	2.68139	0.3663	0.0244864	0.179456	0.190553	0.305072	0.305425	0.00870772	0.0025013	0.292783	0.378569	0.332424	1.43413e-06	TRUE	FALSE	TRUE	TRUE	TRUE	FALSE	Bacteria	Fibrobacterota	Fibrobacteria	Fibrobacterales	Fibrobacteraceae	Fibrobacter	NA
0a3ef183f797d9f7a31b9d6676149c8edf984c2e	-0.0960259	-0.040355	0.477055	-0.265776	1.33502	1.59538	0.33537	0.0110257	0.137322	0.185012	0.255322	0.289073	0.777725	0.00166447	0.00254088	0.167113	4.78151e-05	2.5283e-05	TRUE	FALSE	FALSE	TRUE	TRUE	FALSE	Bacteria	Firmicutes	Bacilli	Erysipelotrichales	Erysipelatoclostridiaceae	Erysipelatoclostridium	NA
64dd9f741f0b1926bc09b5a4e324a28449a34a0c	-0.854215	-0.000416045	0.125961	0.198965	0.461097	2.05392	0.374665	0.0152514	0.132953	0.189334	0.260644	0.302075	0.0387963	0.978622	0.359497	0.311123	0.0986526	8.60615e-06	TRUE	TRUE	TRUE	TRUE	TRUE	FALSE	Bacteria	Firmicutes	Clostridia	Lachnospirales	Defluviitaleaceae	Defluviitaleaceae_UCG-011	NA
1a5f98b6f908933498296352c6336b8af200c5ef	0.331045	-0.112724	0.579608	1.17147	-1.49612	-2.98816	0.322407	0.0103238	0.133219	0.179091	0.2577	0.29722	0.344121	3.50144e-05	0.00481843	0.00061025	0.00114563	5.61772e-05	TRUE	FALSE	FALSE	FALSE	FALSE	FALSE	Bacteria	Bacteroidota	Bacteroidia	Bacteroidales	Rikenellaceae	Rikenellaceae_RC9_gut_group	uncultured_bacterium
c2a812c5e48b1270107d7610bf369ef2410d2f4a	3.91691	-0.0305246	0.537867	-1.34665	-1.16452	-1.76626	0.462745	0.0210699	0.191413	0.20449	0.306608	0.334779	7.17555e-08	0.163717	0.0111779	2.64925e-06	0.00121512	4.3088e-05	FALSE	TRUE	TRUE	FALSE	TRUE	FALSE	Bacteria	Bacteroidota	Bacteroidia	Bacteroidales	Rikenellaceae	Rikenellaceae_RC9_gut_group	uncultured_bacterium
e639944c09109554af37e0b1e8aed534492686d8	1.09397	0.0709902	0.754722	-0.390718	-1.54665	-2.40793	0.328056	0.00978097	0.132815	0.172561	0.260577	0.305405	0.00594612	1.00362e-05	0.000101909	0.0428821	6.86549e-05	4.36285e-06	TRUE	FALSE	FALSE	TRUE	TRUE	FALSE	Bacteria	Spirochaetota	Spirochaetia	Spirochaetales	Spirochaetaceae	Treponema	uncultured_bacterium
9c892fc052275f9fffb54b94be6643404479e425	1.75249	0.0235542	0.251485	-1.05073	0.0306569	2.91429	0.327021	0.00949914	0.125716	0.171666	0.257501	0.294407	0.000171101	0.0289784	0.0686039	5.17003e-05	0.907201	3.99681e-07	FALSE	TRUE	TRUE	FALSE	TRUE	FALSE	Bacteria	Firmicutes	Clostridia	Clostridiales	Clostridiaceae	Clostridium_sensu_stricto_1	NA
7668f201b35f6835e50556665490b84d63cd8ef3	-0.0418889	0.0215237	0.410782	-0.347004	0.422064	3.15742	0.318868	0.010192	0.144425	0.174365	0.264073	0.290661	0.897856	0.0583914	0.0159595	0.072014	0.138285	3.21398e-07	TRUE	TRUE	TRUE	TRUE	TRUE	FALSE	Bacteria	Firmicutes	Clostridia	Lachnospirales	Lachnospiraceae	NA	NA
4d5cba12b8e4c485f76be725764624a80a0e6451	-0.659458	-0.0564854	0.169667	0.12795	1.19619	2.63847	0.419277	0.0110395	0.13418	0.208206	0.263127	0.290965	0.150205	0.000630826	0.237821	0.554077	0.00139382	8.02804e-06	FALSE	FALSE	TRUE	TRUE	TRUE	FALSE	Bacteria	Verrucomicrobiota	Kiritimatiellae	WCHB1-41	WCHB1-41	WCHB1-41	uncultured_bacterium
2e146b0f2317b653f6b54f552cc3c1f59d701507	0.274873	-0.02997	-0.531115	-0.136788	0.483956	2.1268	0.398669	0.010085	0.128229	0.217728	0.250759	0.307988	0.503638	0.0116637	0.00136608	0.541612	0.0775862	1.63831e-05	TRUE	FALSE	FALSE	FALSE	TRUE	FALSE	Bacteria	Firmicutes	Bacilli	Erysipelotrichales	Erysipelatoclostridiaceae	UCG-004	uncultured_bacterium
9122aa850a70f8901e18d2db9b716f9736e3f3ec	-0.362039	0.0167445	-0.369404	-0.0820789	0.374542	1.60434	0.362062	0.0144035	0.140149	0.181804	0.261632	0.288094	0.331362	0.26108	0.0173449	0.657358	0.170398	3.39473e-05	TRUE	TRUE	TRUE	TRUE	TRUE	FALSE	Bacteria	Firmicutes	Bacilli	Erysipelotrichales	Erysipelatoclostridiaceae	Erysipelatoclostridium	uncultured_bacterium
4322844c4d2972621dd9b1932a6cb6312d2b8aa6	-1.85772	0.0700837	0.568493	0.121017	-0.0458879	1.84874	0.303005	0.0102148	0.120354	0.172822	0.245583	0.290434	3.59602e-05	1.15107e-05	0.000397966	0.496117	0.85466	2.47448e-05	FALSE	FALSE	TRUE	TRUE	TRUE	FALSE	Bacteria	Firmicutes	Clostridia	Christensenellales	Christensenellaceae	Christensenellaceae_R-7_group	uncultured_bacterium
2a0954a8c42727a14156cdaf217a6b555593a527	4.92867	-0.253907	0.720791	-0.0846317	-3.17947	-3.94062	0.310158	0.00947329	0.120834	0.177967	0.254298	0.292932	1.79604e-05	1.35201e-06	0.00189493	0.654448	5.80675e-05	4.06391e-05	FALSE	FALSE	FALSE	TRUE	TRUE	FALSE	Bacteria	Spirochaetota	Spirochaetia	Spirochaetales	Spirochaetaceae	Treponema	NA
01032600b3e22687240c9b9ba252822d1510aa86	-2.14596	0.026096	0.800157	0.326133	0.974035	1.66332	0.336111	0.0160922	0.149645	0.177486	0.252348	0.300834	5.57574e-07	0.1157	9.67056e-06	0.0764013	0.000584476	5.83776e-06	FALSE	TRUE	FALSE	TRUE	FALSE	FALSE	Bacteria	Bacteroidota	Bacteroidia	Bacteroidales	F082	F082	uncultured_bacterium
437c58cb8cdace2ccb78c9fba5c563150519ae96	-2.23727	0.00589951	-1.10288	1.33515	-0.00570628	-4.13878	0.312538	0.0100881	0.120736	0.175857	0.255934	0.295159	0.000184009	0.577037	3.87257e-05	0.000127099	0.982834	2.22214e-06	FALSE	FALSE	FALSE	FALSE	TRUE	FALSE	Bacteria	Verrucomicrobiota	Kiritimatiellae	WCHB1-41	WCHB1-41	WCHB1-41	uncultured_bacterium
8f756cda8757fc325a617acc67494d4399bf93b1	1.41641	-0.0860496	0.359676	0.446779	-1.94588	-2.88067	0.313178	0.00946073	0.116916	0.17851	0.251525	0.29249	0.00400605	9.91893e-05	0.0217639	0.0463504	0.00024493	6.31734e-05	TRUE	FALSE	TRUE	TRUE	TRUE	FALSE	Bacteria	Verrucomicrobiota	Kiritimatiellae	WCHB1-41	WCHB1-41	WCHB1-41	uncultured_bacterium
590220415236546e697124c68db4c3fadb48c200	-1.58241	0.0498608	0.375992	0.158371	0.568281	2.04926	0.399087	0.0195998	0.170483	0.198314	0.281703	0.316789	0.000656726	0.0184976	0.038172	0.433067	0.0560272	1.65437e-06	FALSE	TRUE	TRUE	TRUE	TRUE	FALSE	Bacteria	Bacteroidota	Bacteroidia	Bacteroidales	p-251-o5	p-251-o5	uncultured_bacterium
9e711fda239a2f3edf6c07e015114909fdac787e	-0.959498	-0.0150435	-0.012537	0.216855	0.665487	2.33523	0.330577	0.0118854	0.139007	0.187606	0.265839	0.290411	0.00949412	0.221755	0.929132	0.262833	0.0221535	2.27802e-07	TRUE	TRUE	TRUE	TRUE	TRUE	FALSE	Bacteria	Spirochaetota	Spirochaetia	Spirochaetales	Spirochaetaceae	Treponema	uncultured_bacterium
1dfb85540648d2b52523cd65601a7ca403519ce9	-4.19726	0.0197068	-0.340197	1.85268	0.177871	2.87917	0.313941	0.00887493	0.118655	0.174896	0.25482	0.294505	3.0692e-06	0.0618311	0.0240914	1.46157e-05	0.507678	2.48305e-05	FALSE	TRUE	TRUE	FALSE	TRUE	FALSE	Bacteria	Firmicutes	Clostridia	Oscillospirales	NA	NA	NA
175c36d02b15d5f2bd1be64c9cf55a1dc6d76737	-0.400878	0.0216381	-0.60101	0.00543494	0.526383	2.23079	0.315098	0.00939507	0.132754	0.175907	0.260083	0.28884	0.232077	0.044019	0.00109603	0.97596	0.0705196	1.60059e-05	TRUE	TRUE	FALSE	TRUE	TRUE	FALSE	Bacteria	Bacteroidota	Bacteroidia	Bacteroidales	Bacteroidales_RF16_group	Bacteroidales_RF16_group	uncultured_bacterium
a267ca2c9518003bd00e9ba1d0c80db083c9aa5a	-4.40435	-0.242299	1.23994	1.30612	2.29329	3.65568	0.321497	0.0105442	0.132144	0.179648	0.253853	0.305839	2.60224e-06	7.4922e-08	3.24991e-05	0.000166955	4.16249e-05	6.52816e-06	FALSE	FALSE	FALSE	FALSE	TRUE	TRUE	Bacteria	Bacteroidota	Bacteroidia	Bacteroidales	p-251-o5	p-251-o5	uncultured_bacterium
30e4258d8000f60f25885f5b073cefac4376c36a	-2.088	0.00278676	-0.0721775	0.68273	0.617572	1.92681	0.315857	0.0105732	0.127522	0.180365	0.255527	0.290253	1.68754e-05	0.796244	0.581031	0.00226998	0.0310877	1.61669e-05	FALSE	TRUE	TRUE	TRUE	TRUE	FALSE	Bacteria	Cyanobacteria	Vampirivibrionia	Gastranaerophilales	Gastranaerophilales	Gastranaerophilales	NA
42f4c8b685c32f8d679513f5b50e13f0deedac21	-0.812126	0.0652201	-0.191093	0.0151234	-0.149072	2.1582	0.323228	0.013209	0.137042	0.17514	0.250445	0.315899	0.0223655	0.0001249	0.181151	0.932196	0.55953	2.91645e-06	TRUE	FALSE	TRUE	TRUE	TRUE	FALSE	Bacteria	Firmicutes	Clostridia	Oscillospirales	Oscillospiraceae	Papillibacter	uncultured_bacterium
146de1a9ad694aad8213e1d00d32ca379c6efacb	-8.73496	-0.168146	0.932167	3.22008	2.66892	3.72348	0.301751	0.00871499	0.112811	0.175756	0.249344	0.293468	9.21952e-07	6.89901e-06	0.000423407	8.90757e-06	0.000123263	5.40608e-05	FALSE	FALSE	FALSE	FALSE	TRUE	FALSE	Bacteria	Bacteroidota	Bacteroidia	Bacteroidales	Rikenellaceae	Rikenellaceae_RC9_gut_group	uncultured_bacterium
e48c17e5c75cdfcaa852fdb0bbd7a3c2b9037ed9	1.69821	0.0218674	-1.74869	-1.2355	1.93433	3.74364	0.319572	0.00958919	0.115449	0.180459	0.250009	0.2926	0.00180547	0.0627634	5.22306e-06	0.000477518	0.000244812	1.40001e-05	FALSE	TRUE	FALSE	FALSE	TRUE	FALSE	Bacteria	Firmicutes	Clostridia	Oscillospirales	Oscillospiraceae	NA	NA
2a768feee8e0e0d921c0de4fe731926cddac9b10	0.977657	0.0110764	-0.451699	-0.460808	-0.256326	2.25754	0.303934	0.00958673	0.114405	0.174603	0.249295	0.290544	0.0123005	0.281271	0.00424654	0.0297512	0.333936	5.38363e-05	TRUE	FALSE	FALSE	TRUE	TRUE	FALSE	Bacteria	Bacteroidota	Bacteroidia	Bacteroidales	F082	F082	uncultured_bacterium
04ed577a398f325afd84e590531a86f0392a01b9	6.87886	-0.616901	-0.143743	1.90719	-7.21528	-5.05585	0.31046	0.00934602	0.121574	0.17846	0.25174	0.299142	3.47789e-06	1.5111e-08	0.290225	0.000124206	9.68617e-07	1.32608e-05	FALSE	FALSE	TRUE	FALSE	FALSE	FALSE	Bacteria	Bacteroidota	Bacteroidia	Bacteroidales	Prevotellaceae	Prevotellaceae_UCG-001	wallaby_gut
C. By age
taxon	lfc_(Intercept)	lfc_ikaImputoitu	lfc_SukupuoliImputoituTamma	lfc_LihavuuskuntoNumImputoitu	lfc_StatusIBD	lfc_StatusIBD2	se_(Intercept)	se_ikaImputoitu	se_SukupuoliImputoituTamma	se_LihavuuskuntoNumImputoitu	se_StatusIBD	se_StatusIBD2	p_(Intercept)	p_ikaImputoitu	p_SukupuoliImputoituTamma	p_LihavuuskuntoNumImputoitu	p_StatusIBD	p_StatusIBD2	passed_ss_(Intercept)	passed_ss_ikaImputoitu	passed_ss_SukupuoliImputoituTamma	passed_ss_LihavuuskuntoNumImputoitu	passed_ss_StatusIBD	passed_ss_StatusIBD2	D	Phylum	Class	Order	Family	Genus	Species
EU773090.1.1398	-0.494076	0.0920568	0.0181282	-0.321432	0.435806	0.228185	0.671017	0.0257758	0.296885	0.269081	0.424181	0.49102	0.466744	0.00111473	0.951679	0.240776	0.311701	0.645186	TRUE	TRUE	TRUE	TRUE	TRUE	TRUE	Bacteria	Bacteroidota	Bacteroidia	Bacteroidales	Rikenellaceae	Rikenellaceae_RC9_gut_group	uncultured_bacterium
EU463516.1.1381	0.510595	-0.0568572	-0.0505987	0.0105651	-0.0500428	0.151913	0.522108	0.0217607	0.194749	0.239264	0.271483	0.325468	0.331467	0.0109824	0.795769	0.964905	0.854286	0.642127	TRUE	TRUE	TRUE	TRUE	TRUE	TRUE	Bacteria	Firmicutes	Clostridia	Lachnospirales	Lachnospiraceae	NA	NA
AB048833.1.1432	-1.88436	0.0840604	0.247295	0.489859	-0.509714	0.17726	0.828632	0.0251574	0.292954	0.33762	0.372963	0.452224	0.0263244	0.00139515	0.401733	0.151686	0.176514	0.69638	FALSE	FALSE	TRUE	FALSE	TRUE	TRUE	Bacteria	Firmicutes	Bacilli	Lactobacillales	Lactobacillaceae	Lactobacillus	Lactobacillus_equi
EU773057.1.1393	0.176176	-0.0480904	-0.0478545	0.152034	-0.0673083	-0.0742597	0.351444	0.0179429	0.171368	0.167973	0.243307	0.26058	0.617738	0.00916696	0.780876	0.368511	0.782872	0.776502	TRUE	TRUE	TRUE	TRUE	TRUE	TRUE	Bacteria	Firmicutes	Clostridia	Lachnospirales	Lachnospiraceae	Lachnospiraceae_UCG-009	uncultured_bacterium
EU777418.1.1379	0.171391	0.0485549	-0.0971245	-0.20319	-0.302833	-0.152468	0.595825	0.0182749	0.243433	0.284123	0.334097	0.383039	0.774461	0.00976092	0.691123	0.476897	0.367823	0.691806	TRUE	FALSE	TRUE	TRUE	TRUE	TRUE	Bacteria	Firmicutes	Clostridia	Oscillospirales	Oscillospiraceae	NK4A214_group	NA
EU779492.1.1401	0.269202	-0.0770999	0.153783	-0.0277008	0.576162	0.755331	0.529902	0.0194221	0.238863	0.234748	0.314228	0.348458	0.613106	0.000178077	0.521893	0.906419	0.0711589	0.0337433	TRUE	TRUE	TRUE	TRUE	FALSE	FALSE	Bacteria	Spirochaetota	Spirochaetia	Spirochaetales	Spirochaetaceae	Treponema	uncultured_bacterium
EU462518.1.1378	0.440062	0.0418686	-0.42652	-0.250613	-0.126995	-0.258606	0.497549	0.0166067	0.203439	0.231847	0.279273	0.324203	0.379565	0.0140456	0.0397566	0.283542	0.65075	0.42784	TRUE	FALSE	TRUE	TRUE	TRUE	TRUE	Bacteria	Firmicutes	Clostridia	Oscillospirales	Oscillospiraceae	NK4A214_group	NA
EU463694.1.1404	0.408831	-0.0476384	-0.124699	0.000257184	0.156911	0.0874454	0.369668	0.0187346	0.18014	0.175621	0.257399	0.270769	0.272539	0.0132103	0.491081	0.998836	0.5441	0.747694	TRUE	TRUE	TRUE	TRUE	TRUE	TRUE	Bacteria	Firmicutes	Clostridia	Christensenellales	Christensenellaceae	Christensenellaceae_R-7_group	uncultured_bacterium
EU779368.1.1387	-0.0858517	0.0912622	-0.834363	-0.292464	0.260686	-0.0238747	0.610843	0.0290516	0.247872	0.222727	0.361339	0.396646	0.889138	0.00368364	0.00204708	0.198784	0.476042	0.95239	TRUE	FALSE	FALSE	TRUE	TRUE	TRUE	Bacteria	Bacteroidota	Bacteroidia	Bacteroidales	Bacteroidales_UCG-001	Bacteroidales_UCG-001	uncultured_bacterium
EU775906.1.1390	0.573761	-0.0692759	0.000892357	0.0375729	-0.0606051	0.0489273	0.455277	0.0215968	0.200374	0.20584	0.248197	0.335547	0.211826	0.00202989	0.99646	0.855698	0.807815	0.884494	TRUE	TRUE	TRUE	TRUE	TRUE	TRUE	Bacteria	Firmicutes	Clostridia	Lachnospirales	Lachnospiraceae	Lachnospiraceae_XPB1014_group	uncultured_bacterium
EU771121.1.1393	0.190488	-0.0598337	-0.135537	0.126456	0.122139	0.388425	0.430587	0.0204876	0.196637	0.186004	0.268666	0.311438	0.65957	0.00469964	0.49293	0.498837	0.650795	0.216482	TRUE	TRUE	TRUE	TRUE	TRUE	TRUE	Bacteria	Firmicutes	Clostridia	Lachnospirales	Lachnospiraceae	Lachnospiraceae_XPB1014_group	uncultured_bacterium
EU775929.1.1283	0.617405	-0.115918	-0.382333	0.447467	-0.451305	-0.473881	0.842974	0.0312791	0.326839	0.348566	0.391066	0.483184	0.467205	0.000511596	0.247419	0.204925	0.253761	0.331259	TRUE	FALSE	TRUE	TRUE	TRUE	TRUE	Bacteria	Verrucomicrobiota	Verrucomicrobiae	Verrucomicrobiales	Akkermansiaceae	Akkermansia	uncultured_bacterium
EU470253.1.1371	0.517351	-0.0592947	-0.137212	0.0645425	-0.182048	0.106951	0.530886	0.0210323	0.235448	0.240958	0.320812	0.355936	0.333162	0.0062556	0.561921	0.789596	0.572218	0.764704	TRUE	TRUE	TRUE	TRUE	TRUE	TRUE	Bacteria	Firmicutes	Clostridia	Lachnospirales	Lachnospiraceae	Lachnospiraceae_XPB1014_group	NA
KJ874113.1.1307	0.577359	0.10573	0.169726	-0.722595	-0.0870067	-0.302043	0.739174	0.0310425	0.302066	0.304832	0.391732	0.428765	0.438101	0.00123834	0.576479	0.0212982	0.825053	0.484126	TRUE	FALSE	TRUE	TRUE	TRUE	TRUE	Bacteria	Bacteroidota	Bacteroidia	Bacteroidales	Bacteroidales_UCG-001	Bacteroidales_UCG-001	uncultured_bacterium
EU471551.1.1407	0.458789	-0.0881557	0.0638069	0.158257	-0.164487	0.158501	0.597591	0.0232341	0.260938	0.24643	0.306639	0.382316	0.445561	0.000338667	0.807628	0.523111	0.593589	0.67988	TRUE	TRUE	TRUE	TRUE	TRUE	TRUE	Bacteria	Spirochaetota	Spirochaetia	Spirochaetales	Spirochaetaceae	Treponema	uncultured_bacterium
EU775825.1.1408	-1.88009	0.113017	-0.816698	0.44198	-0.308537	0.935106	0.763356	0.0290252	0.278805	0.283225	0.415878	0.437623	0.0186967	0.0004106	0.00586302	0.127384	0.462966	0.0394828	TRUE	TRUE	FALSE	TRUE	TRUE	TRUE	Bacteria	Spirochaetota	Spirochaetia	Spirochaetales	Spirochaetaceae	Treponema	uncultured_bacterium
EU775771.1.1399	-0.906413	0.0860731	-0.118298	0.0105046	0.0964369	0.219801	0.715778	0.030309	0.339583	0.300728	0.389504	0.50012	0.210131	0.0060969	0.728749	0.972247	0.80527	0.661829	TRUE	FALSE	TRUE	TRUE	TRUE	TRUE	Bacteria	Bacteroidota	Bacteroidia	Bacteroidales	Rikenellaceae	Rikenellaceae_RC9_gut_group	uncultured_bacterium
EU463563.1.1291	0.144012	-0.037355	-0.16718	0.0938458	0.0376435	0.193022	0.432599	0.015262	0.162723	0.202706	0.234197	0.285347	0.740205	0.016893	0.307775	0.644825	0.872766	0.500986	TRUE	TRUE	TRUE	TRUE	TRUE	TRUE	Bacteria	Firmicutes	Clostridia	Lachnospirales	Lachnospiraceae	Marvinbryantia	uncultured_Lachnospiraceae
FJ951898.1.1495	0.606403	-0.0404315	0.145306	-0.0536647	-0.177049	-0.440416	0.401959	0.0157783	0.190401	0.188293	0.254837	0.320248	0.136645	0.0129205	0.44836	0.776621	0.48989	0.174173	TRUE	FALSE	TRUE	TRUE	TRUE	TRUE	Bacteria	Firmicutes	Clostridia	Oscillospirales	[Eubacterium]_coprostanoligenes_group	[Eubacterium]_coprostanoligenes_group	NA
EU771140.1.1399	0.67965	-0.0956699	-0.110433	0.0714226	0.0789674	0.281381	0.604297	0.0312898	0.282106	0.295577	0.358099	0.447034	0.264919	0.00325514	0.696757	0.809833	0.82617	0.531301	TRUE	FALSE	TRUE	TRUE	TRUE	TRUE	Bacteria	Bacteroidota	Bacteroidia	Bacteroidales	Prevotellaceae	Prevotella	NA
EU468282.1.1338	-0.760374	0.0931815	-0.068919	-0.268342	0.791262	0.554899	0.672445	0.030089	0.28564	0.278859	0.369318	0.456217	0.262732	0.00299192	0.810176	0.339835	0.0362908	0.228712	TRUE	FALSE	TRUE	TRUE	FALSE	TRUE	Bacteria	Bacteroidota	Bacteroidia	Bacteroidales	Bacteroidales_RF16_group	Bacteroidales_RF16_group	uncultured_bacterium
EU470458.1.1383	0.196503	0.0622384	0.155454	-0.257296	-0.664195	-0.0785669	0.499017	0.0244518	0.212875	0.219266	0.276359	0.299159	0.694976	0.0131897	0.467741	0.244711	0.0189773	0.793633	TRUE	FALSE	TRUE	TRUE	TRUE	TRUE	Bacteria	Firmicutes	Clostridia	Oscillospirales	Ruminococcaceae	Candidatus_Soleaferrea	uncultured_bacterium
AM183101.1.1437	0.955169	-0.0429632	-0.165617	-0.120604	-0.367277	-0.107912	0.499313	0.0174544	0.189614	0.250173	0.285651	0.323432	0.0639619	0.0189104	0.388375	0.632749	0.206971	0.740638	TRUE	FALSE	TRUE	TRUE	TRUE	TRUE	Bacteria	Firmicutes	Clostridia	Clostridiales	Clostridiaceae	Clostridium_sensu_stricto_1	Clostridium_butyricum
KJ874040.1.1319	-2.39752	0.0890776	-0.572156	0.771652	-0.0301255	0.353536	0.558981	0.0298518	0.25153	0.230637	0.326397	0.382661	7.30748e-05	0.0042375	0.0268453	0.00148404	0.926797	0.35958	FALSE	FALSE	FALSE	TRUE	TRUE	TRUE	Bacteria	Bacteroidota	Bacteroidia	Bacteroidales	Prevotellaceae	Prevotellaceae_UCG-001	uncultured_bacterium
EU471558.1.1405	1.484	-0.109792	-0.275706	-0.212263	0.0970983	0.220566	0.593009	0.0206922	0.303574	0.246101	0.365602	0.409085	0.0151728	1.83641e-06	0.367532	0.391963	0.791501	0.591833	TRUE	TRUE	TRUE	TRUE	TRUE	TRUE	Bacteria	Spirochaetota	Spirochaetia	Spirochaetales	Spirochaetaceae	Treponema	uncultured_bacterium
EU463757.1.1365	0.26337	-0.0486015	0.0157105	0.0609319	-0.00867449	0.196043	0.329331	0.0160792	0.146418	0.159689	0.220888	0.262714	0.426582	0.00349952	0.914859	0.703938	0.968786	0.458031	TRUE	TRUE	TRUE	TRUE	TRUE	TRUE	Bacteria	Actinobacteriota	Coriobacteriia	Coriobacteriales	Eggerthellaceae	uncultured	uncultured_bacterium
EU775886.1.1370	-0.380305	-0.0562315	0.401261	0.341295	0.272614	-0.287773	0.534291	0.0216325	0.235121	0.251297	0.328184	0.356442	0.482698	0.0149544	0.099372	0.185662	0.413443	0.426522	TRUE	FALSE	TRUE	TRUE	TRUE	TRUE	Bacteria	Firmicutes	Clostridia	Oscillospirales	Ruminococcaceae	Ruminococcus	NA
EU468320.1.1355	-0.69231	0.0878563	0.445972	-0.375537	1.09339	0.183342	0.608415	0.0307495	0.272653	0.260678	0.356412	0.365546	0.259615	0.00583818	0.107058	0.154806	0.00321452	0.617785	TRUE	FALSE	TRUE	TRUE	TRUE	TRUE	Bacteria	Spirochaetota	Spirochaetia	Spirochaetales	Spirochaetaceae	Treponema	uncultured_bacterium
EU779408.1.1296	0.582106	-0.0585575	0.016958	0.0124446	0.00449384	-0.309688	0.602424	0.0237694	0.21446	0.257543	0.3089	0.35021	0.337282	0.0162538	0.937203	0.9616	0.988435	0.37961	TRUE	TRUE	TRUE	TRUE	TRUE	TRUE	Bacteria	Firmicutes	Clostridia	Lachnospirales	Lachnospiraceae	Marvinbryantia	NA
KJ874009.1.1313	-0.757641	0.101085	0.14962	-0.216389	0.287253	0.0644062	0.620417	0.0266095	0.243898	0.276297	0.351502	0.370243	0.229742	0.000524659	0.54333	0.438509	0.419037	0.862848	TRUE	FALSE	TRUE	TRUE	TRUE	TRUE	Bacteria	Bacteroidota	Bacteroidia	Bacteroidales	Paludibacteraceae	uncultured	uncultured_bacterium
KJ874133.1.1310	-0.204052	0.129416	-0.452128	-0.375363	-0.155266	0.304107	0.531271	0.0175364	0.242442	0.208953	0.332793	0.36794	0.70265	2.17499e-09	0.0684474	0.0788601	0.642973	0.41269	FALSE	FALSE	TRUE	TRUE	TRUE	FALSE	Bacteria	Bacteroidota	Bacteroidia	Bacteroidales	Bacteroidales_UCG-001	Bacteroidales_UCG-001	uncultured_bacterium
KJ874029.1.1339	-1.35863	0.112207	-0.565949	0.132233	0.454226	0.0673626	0.578251	0.0290303	0.217273	0.263653	0.315057	0.364681	0.0239533	0.000408888	0.0129444	0.61881	0.157362	0.854409	TRUE	FALSE	TRUE	TRUE	TRUE	TRUE	Bacteria	Spirochaetota	MVP-15	MVP-15	MVP-15	MVP-15	NA
EU463652.1.1391	-1.05154	0.0569386	0.176743	0.298653	-0.29166	-0.549288	0.481028	0.0237911	0.225659	0.222969	0.284268	0.402211	0.0323126	0.0195071	0.436251	0.184955	0.30858	0.176609	TRUE	FALSE	TRUE	TRUE	TRUE	FALSE	Bacteria	Firmicutes	Clostridia	Oscillospirales	Oscillospiraceae	NK4A214_group	NA
EU773039.1.1373	0.297606	-0.0713816	-0.322334	0.179012	0.167913	0.124773	0.480941	0.0220668	0.205705	0.212268	0.275645	0.340867	0.538087	0.00186995	0.121696	0.401956	0.544416	0.715452	TRUE	TRUE	TRUE	TRUE	TRUE	TRUE	Bacteria	Firmicutes	Clostridia	Lachnospirales	Lachnospiraceae	Lachnospiraceae_XPB1014_group	uncultured_bacterium
EU463638.1.1407	0.929713	-0.0764087	0.131568	-0.0756852	-0.215724	-0.108833	0.464854	0.0262275	0.249238	0.207619	0.321331	0.36446	0.0505393	0.0051925	0.599746	0.71688	0.504864	0.766381	TRUE	FALSE	FALSE	TRUE	TRUE	TRUE	Bacteria	Firmicutes	Negativicutes	Acidaminococcales	Acidaminococcaceae	Phascolarctobacterium	NA
EU843656.1.1246	-0.446607	0.0539676	0.467825	-0.118786	-0.840755	1.29045	0.456526	0.0168619	0.167299	0.235097	0.296256	0.31747	0.340905	0.00495636	0.01193	0.619505	0.0109112	0.000727027	TRUE	FALSE	TRUE	TRUE	TRUE	TRUE	Bacteria	Firmicutes	Desulfotomaculia	Desulfotomaculales	Desulfotomaculales	Desulfurispora	uncultured_bacterium
EU843612.1.1505	-0.476592	0.0470847	-0.0799577	0.0343058	-0.0618732	-0.0101822	0.447184	0.0177443	0.195907	0.201805	0.266191	0.307332	0.290357	0.00993897	0.684471	0.865527	0.816906	0.973669	TRUE	FALSE	TRUE	TRUE	TRUE	FALSE	Bacteria	Firmicutes	Clostridia	Oscillospirales	Ethanoligenenaceae	Incertae_Sedis	uncultured_bacterium
MH173277.1.1221	-1.12711	-0.114269	-0.0627897	0.678116	0.956843	2.03977	0.387241	0.0148786	0.181572	0.176189	0.280404	0.364053	0.0141732	9.60782e-06	0.736007	0.00270515	0.00580088	0.000159609	TRUE	FALSE	TRUE	TRUE	TRUE	TRUE	Bacteria	Actinobacteriota	Actinobacteria	Micrococcales	Micrococcaceae	Glutamicibacter	NA
HQ716615.1.1455	-0.351817	-0.0835945	-0.166469	0.429824	0.255261	0.434375	0.692526	0.0249732	0.276776	0.264081	0.336471	0.422824	0.613334	0.00142461	0.549838	0.108934	0.451087	0.308464	TRUE	TRUE	TRUE	TRUE	TRUE	TRUE	Bacteria	Spirochaetota	Spirochaetia	Spirochaetales	Spirochaetaceae	Treponema	uncultured_bacterium
EU772510.1.1293	0.166605	-0.0469429	-0.11985	0.148904	-0.0161159	-0.108705	0.496196	0.0167833	0.180403	0.213552	0.260907	0.316051	0.738282	0.00702103	0.509147	0.488467	0.950963	0.732152	TRUE	FALSE	TRUE	TRUE	TRUE	TRUE	Bacteria	Firmicutes	Clostridia	Lachnospirales	Lachnospiraceae	NA	NA
EU167570.1.3039	4.257	-0.0768854	-1.71186	-0.810876	-0.610008	-3.29697	0.318026	0.011047	0.141647	0.179203	0.26668	0.297845	0.000901341	0.00608565	0.00121922	0.0201886	0.106209	0.00157936	FALSE	FALSE	FALSE	TRUE	TRUE	TRUE	Bacteria	NA	NA	NA	NA	NA	NA
EU473532.1.1396	0.624837	0.0495913	0.522305	-0.333379	-1.12598	-1.2006	0.61082	0.0160045	0.231026	0.269521	0.323608	0.403317	0.31613	0.00475889	0.0327279	0.227606	0.00185877	0.00638347	TRUE	FALSE	TRUE	TRUE	TRUE	FALSE	Bacteria	Bacteroidota	Bacteroidia	Bacteroidales	Rikenellaceae	Rikenellaceae_RC9_gut_group	uncultured_bacterium
KJ874116.1.1318	-0.386758	0.0701945	-0.102626	-0.263332	0.456295	0.190704	0.523691	0.0177407	0.24385	0.215184	0.355227	0.373923	0.46512	0.000353807	0.676432	0.22922	0.207398	0.613247	TRUE	TRUE	TRUE	TRUE	FALSE	TRUE	Bacteria	Bacteroidota	Bacteroidia	Bacteroidales	Paludibacteraceae	uncultured	uncultured_bacterium
EU463699.1.1404	0.886196	0.0613659	-0.470139	-0.965763	1.68098	0.417345	0.473919	0.0206225	0.182428	0.190237	0.318649	0.360109	0.0841786	0.010729	0.022982	0.000212275	0.000150132	0.267327	TRUE	FALSE	TRUE	FALSE	TRUE	TRUE	Bacteria	Firmicutes	Clostridia	Christensenellales	Christensenellaceae	Christensenellaceae_R-7_group	NA
EU775897.1.1368	-0.892071	0.0645834	-0.905214	0.216645	-0.0241235	0.749415	0.404254	0.0201944	0.187975	0.196921	0.287639	0.329656	0.0371471	0.00385854	6.6371e-05	0.282173	0.933858	0.0322424	TRUE	FALSE	FALSE	TRUE	TRUE	TRUE	Bacteria	Firmicutes	Clostridia	Oscillospirales	Ruminococcaceae	Candidatus_Soleaferrea	uncultured_bacterium
EU468250.1.1350	0.0902032	-0.0614565	0.367206	0.168249	-0.515949	0.510746	0.578897	0.0191501	0.24046	0.280703	0.30486	0.399431	0.877154	0.00302276	0.136562	0.553137	0.100283	0.210205	TRUE	FALSE	TRUE	TRUE	TRUE	FALSE	Bacteria	Bacteroidota	Bacteroidia	Bacteroidales	p-251-o5	p-251-o5	uncultured_bacterium
GQ138628.1.1373	0.130921	-0.0545363	0.23467	0.0577403	0.260422	0.16242	0.544614	0.0198854	0.183817	0.244494	0.266287	0.302622	0.810729	0.00773516	0.205944	0.813996	0.331455	0.593171	TRUE	TRUE	TRUE	TRUE	TRUE	TRUE	Bacteria	Firmicutes	Clostridia	Lachnospirales	Lachnospiraceae	Blautia	NA
EU259443.1.1461	6.29412	0.117999	0.13924	-2.47201	-3.44909	-2.45333	0.346025	0.0119987	0.141223	0.18419	0.261735	0.327005	0.000362478	0.00223515	0.396851	0.000894349	0.000944085	0.0049064	FALSE	FALSE	TRUE	TRUE	TRUE	TRUE	Bacteria	Proteobacteria	Alphaproteobacteria	Rickettsiales	uncultured	uncultured	uncultured_rumen
KR812405.1.1428	3.0024	-0.202437	-1.28544	-1.24372	2.79338	1.63388	0.386994	0.0171491	0.19718	0.216426	0.286484	0.349729	0.000241136	2.23321e-05	0.000621387	0.00120809	6.68819e-05	0.00342487	FALSE	FALSE	FALSE	TRUE	TRUE	TRUE	Bacteria	Firmicutes	Bacilli	Lactobacillales	Carnobacteriaceae	Carnobacterium	NA
EU779486.1.1379	0.153837	-0.0385148	-0.328799	0.195083	-0.285878	0.136179	0.429432	0.0157506	0.180993	0.206007	0.276578	0.321747	0.722152	0.0192191	0.0771669	0.349636	0.307846	0.6745	TRUE	FALSE	TRUE	TRUE	TRUE	TRUE	Bacteria	Firmicutes	Clostridia	Oscillospirales	Oscillospiraceae	NK4A214_group	NA
EU779456.1.1380	0.693769	-0.0539541	0.157684	-0.0943341	-0.0103339	-0.22642	0.46001	0.0146462	0.186709	0.204616	0.263536	0.322286	0.136592	0.000484365	0.401613	0.646391	0.968847	0.484969	TRUE	TRUE	TRUE	TRUE	TRUE	TRUE	Bacteria	Firmicutes	Clostridia	Lachnospirales	Lachnospiraceae	Marvinbryantia	NA
EU473517.1.1410	-0.636607	-0.0675728	-0.425257	0.620083	0.0887133	0.151538	0.526396	0.0164573	0.203723	0.225591	0.316464	0.351923	0.239358	0.000465789	0.0486456	0.0117208	0.781846	0.670948	TRUE	FALSE	TRUE	TRUE	TRUE	TRUE	Bacteria	Desulfobacterota	Desulfuromonadia	PB19	PB19	PB19	uncultured_bacterium
AB739331.1.1255	-1.72405	0.107763	0.457529	0.0636814	0.103777	0.852989	0.660434	0.0219072	0.213346	0.294082	0.280358	0.411283	0.0141608	3.17655e-05	0.0405005	0.830081	0.713954	0.0470661	TRUE	FALSE	TRUE	TRUE	FALSE	FALSE	Archaea	Halobacterota	Methanomicrobia	Methanomicrobiales	Methanocorpusculaceae	Methanocorpusculum	uncultured_archaeon
EU463465.1.1409	-0.0276505	0.0878796	-0.0137401	-0.374358	-0.108726	0.0600597	0.581617	0.022878	0.229274	0.270929	0.324797	0.33549	0.962264	0.00033439	0.952442	0.172954	0.73916	0.858617	TRUE	TRUE	TRUE	TRUE	TRUE	TRUE	Bacteria	Spirochaetota	Spirochaetia	Spirochaetales	Spirochaetaceae	Treponema	uncultured_bacterium
EU771101.1.1388	0.385777	-0.0668041	-0.15683	0.0162208	0.431783	0.403562	0.451646	0.0162436	0.190992	0.188008	0.276044	0.28402	0.396062	0.00010915	0.414482	0.931503	0.122487	0.159986	TRUE	TRUE	TRUE	TRUE	TRUE	TRUE	Bacteria	Firmicutes	Clostridia	Peptostreptococcales-Tissierellales	Anaerovoracaceae	Family_XIII_AD3011_group	NA
EU463551.1.1390	1.58292	-0.0969928	-1.13125	-0.0265904	0.807512	-1.12989	0.459199	0.0195629	0.206295	0.208173	0.316025	0.372162	0.0048304	0.000331886	0.000139877	0.900476	0.0252224	0.0103502	TRUE	FALSE	FALSE	TRUE	TRUE	TRUE	Bacteria	Bacteroidota	Bacteroidia	Bacteroidales	p-251-o5	p-251-o5	NA
EU776290.1.1373	1.35675	0.0653052	-0.161418	-1.0255	0.25575	0.54388	0.315211	0.00946721	0.132749	0.175251	0.25507	0.304781	0.00260078	0.000124775	0.258657	0.000382082	0.345381	0.112179	FALSE	FALSE	TRUE	FALSE	TRUE	TRUE	Bacteria	Firmicutes	Clostridia	Oscillospirales	Oscillospiraceae	UCG-005	NA
EU775831.1.1393	-0.106137	0.0809525	0.342012	-0.371562	-0.166862	0.263219	0.582113	0.0254106	0.228043	0.248402	0.327945	0.344838	0.856033	0.00244156	0.139722	0.140749	0.613038	0.448726	TRUE	FALSE	TRUE	TRUE	TRUE	TRUE	Bacteria	Bacteroidota	Bacteroidia	Bacteroidales	Rikenellaceae	Rikenellaceae_RC9_gut_group	uncultured_bacterium
EU470382.1.1394	-2.77991	0.109005	-0.176018	0.665298	-0.0150536	1.34577	0.474831	0.0153997	0.180705	0.197165	0.301392	0.331567	8.22639e-06	5.52677e-07	0.341113	0.00286556	0.960637	0.000564515	FALSE	FALSE	TRUE	TRUE	TRUE	TRUE	Bacteria	Bacteroidota	Bacteroidia	Bacteroidales	Prevotellaceae	uncultured	uncultured_bacterium
EU844171.1.1489	0.302872	-0.0477708	0.184956	-0.00379986	0.0822082	0.136295	0.346709	0.0153074	0.143849	0.154754	0.224618	0.242315	0.385344	0.00262063	0.202763	0.98048	0.715476	0.575593	TRUE	TRUE	TRUE	TRUE	TRUE	TRUE	Bacteria	Firmicutes	Clostridia	Oscillospirales	Oscillospiraceae	NK4A214_group	NA
EU464509.1.1389	-0.498633	0.0800086	0.416091	-0.22821	-0.116952	-0.27777	0.326796	0.0107312	0.119135	0.1764	0.254035	0.295162	0.177901	0.000300168	0.0129423	0.243335	0.66146	0.382994	TRUE	FALSE	TRUE	TRUE	TRUE	TRUE	Bacteria	Firmicutes	Clostridia	Lachnospirales	Lachnospiraceae	Oribacterium	uncultured_bacterium
EU463466.1.1392	-0.0580791	-0.0991291	-0.014298	0.454401	-0.00434509	0.0935292	0.628099	0.0222061	0.274159	0.271313	0.329	0.428563	0.926681	4.34878e-05	0.958607	0.0999734	0.989513	0.828097	TRUE	FALSE	TRUE	TRUE	TRUE	TRUE	Bacteria	Bacteroidota	Bacteroidia	Bacteroidales	p-251-o5	p-251-o5	uncultured_bacterium
EU775876.1.1393	-0.741447	0.0788688	0.214399	-0.141476	0.182128	0.135565	0.44056	0.026993	0.224916	0.197669	0.325242	0.34139	0.101821	0.00623668	0.347399	0.479198	0.579278	0.693854	TRUE	TRUE	TRUE	TRUE	TRUE	TRUE	Bacteria	Bacteroidota	Bacteroidia	Bacteroidales	Bacteroidales_RF16_group	Bacteroidales_RF16_group	uncultured_bacterium
EU771327.1.1380	0.0513402	-0.049881	-0.196734	0.23587	-0.0419743	-0.0364167	0.56753	0.0181535	0.197195	0.281859	0.270779	0.305195	0.928221	0.00791333	0.32245	0.406005	0.877331	0.905418	TRUE	FALSE	TRUE	TRUE	TRUE	TRUE	Bacteria	Firmicutes	Clostridia	Lachnospirales	Lachnospiraceae	Lachnospiraceae_NK4A136_group	NA
EU468240.1.1317	-0.909968	0.0439671	-0.342182	0.369545	-0.329562	-0.197299	0.456982	0.0161938	0.186399	0.204645	0.282621	0.315452	0.0534904	0.0098209	0.0740281	0.0786738	0.250658	0.535319	TRUE	FALSE	TRUE	TRUE	TRUE	TRUE	Bacteria	Verrucomicrobiota	Lentisphaeria	Oligosphaerales	Oligosphaeraceae	horsej-a03	uncultured_bacterium
EU775853.1.1310	0.354824	-0.053189	0.0463927	-0.132776	0.782146	0.375455	0.449656	0.0211464	0.205553	0.202755	0.268873	0.34978	0.432718	0.0141923	0.822095	0.514704	0.00485639	0.286777	TRUE	TRUE	TRUE	TRUE	FALSE	TRUE	Bacteria	Firmicutes	Bacilli	Erysipelotrichales	Erysipelotrichaceae	Catenisphaera	uncultured_bacterium
EU471542.1.1305	-0.911659	0.0728196	-0.285643	0.182753	-0.262164	0.0143397	0.586876	0.0280841	0.270997	0.265904	0.371581	0.391808	0.125959	0.0121192	0.296388	0.494735	0.483401	0.970935	TRUE	FALSE	TRUE	TRUE	TRUE	TRUE	Bacteria	Firmicutes	Clostridia	Oscillospirales	[Eubacterium]_coprostanoligenes_group	[Eubacterium]_coprostanoligenes_group	uncultured_bacterium
EU470460.1.1390	1.06508	-0.0891377	0.328423	-0.0719007	-0.233407	-0.207922	0.370741	0.0100306	0.183561	0.181592	0.299693	0.32055	0.0101216	5.31761e-08	0.0904274	0.696798	0.446203	0.524761	TRUE	FALSE	TRUE	FALSE	TRUE	TRUE	Bacteria	Bacteroidota	Bacteroidia	Bacteroidales	Prevotellaceae	Prevotellaceae_UCG-004	uncultured_bacterium
EU463766.1.1393	-0.339846	0.051334	-0.203672	0.146018	-0.609241	-0.549626	0.559044	0.0204629	0.232569	0.265845	0.317979	0.376461	0.546603	0.016168	0.386269	0.585806	0.0623583	0.151916	TRUE	FALSE	TRUE	TRUE	TRUE	TRUE	Bacteria	Bacteroidota	Bacteroidia	Bacteroidales	Rikenellaceae	Rikenellaceae_RC9_gut_group	uncultured_bacterium
GQ358452.1.1358	-0.464096	-0.0347029	-0.0552696	0.286487	0.217393	0.332693	0.466606	0.0138079	0.171673	0.21732	0.237405	0.295537	0.323347	0.0142669	0.748452	0.19171	0.362966	0.264127	TRUE	FALSE	TRUE	TRUE	TRUE	TRUE	Bacteria	Firmicutes	Clostridia	Christensenellales	Christensenellaceae	Christensenellaceae_R-7_group	NA
EU775829.1.1323	0.731491	0.0967585	0.223693	-1.12212	2.10278	-0.715127	0.310652	0.00893647	0.115367	0.178226	0.254189	0.29744	0.142731	0.00842246	0.19207	0.0243107	0.0142999	0.138056	TRUE	FALSE	TRUE	TRUE	TRUE	TRUE	Bacteria	Firmicutes	Clostridia	Oscillospirales	Ruminococcaceae	Ruminococcus	NA
EU771240.1.1400	-0.368919	0.0487801	0.073612	-0.0510761	0.0979308	-0.263935	0.397389	0.0179705	0.177658	0.170843	0.265985	0.29846	0.357279	0.00884984	0.680232	0.766094	0.714152	0.380372	TRUE	FALSE	TRUE	TRUE	TRUE	TRUE	Bacteria	Firmicutes	Clostridia	Christensenellales	Christensenellaceae	Christensenellaceae_R-7_group	bacterium_YE57
EU475708.1.1391	-0.402884	-0.0777097	-0.293339	0.671953	-0.847886	-0.284384	0.503229	0.0177643	0.182181	0.261434	0.291113	0.325483	0.434412	0.000413202	0.125775	0.0198632	0.00970064	0.394441	FALSE	FALSE	TRUE	FALSE	TRUE	TRUE	Bacteria	Firmicutes	Clostridia	Oscillospirales	[Eubacterium]_coprostanoligenes_group	[Eubacterium]_coprostanoligenes_group	NA
EU463708.1.1300	-1.14952	0.063561	0.0601455	-0.0814127	0.847382	1.81564	0.621258	0.0200974	0.23993	0.284508	0.332668	0.343342	0.0711481	0.00286627	0.803256	0.776135	0.0145176	3.92046e-06	TRUE	FALSE	TRUE	TRUE	TRUE	FALSE	Bacteria	Firmicutes	Clostridia	Lachnospirales	Lachnospiraceae	Lachnospiraceae_UCG-009	uncultured_bacterium
JX218644.1.1508	-0.224642	0.0605789	0.677328	-0.302883	-0.268151	0.36181	0.522726	0.0235841	0.205614	0.220924	0.315683	0.343667	0.671059	0.0165665	0.00294731	0.182563	0.403702	0.302506	TRUE	FALSE	FALSE	TRUE	TRUE	TRUE	Bacteria	Firmicutes	Clostridia	Lachnospirales	Lachnospiraceae	NA	NA
EU779421.1.1395	-1.54757	0.119948	-0.241296	0.0760048	0.607069	0.360283	0.582422	0.0160836	0.210943	0.246843	0.310229	0.365632	0.011676	8.31274e-09	0.260218	0.759927	0.0581565	0.331019	TRUE	FALSE	TRUE	TRUE	TRUE	TRUE	Bacteria	Bacteroidota	Bacteroidia	Bacteroidales	Rikenellaceae	Rikenellaceae_RC9_gut_group	uncultured_bacterium
KY463357.1.1259	0.0783078	0.07209	0.15797	-0.638249	1.06829	0.456089	0.593234	0.0155995	0.23272	0.257794	0.306031	0.381389	0.895645	3.92386e-05	0.501174	0.0176248	0.00118864	0.238791	TRUE	FALSE	TRUE	TRUE	TRUE	TRUE	Bacteria	Fibrobacterota	Fibrobacteria	Fibrobacterales	Fibrobacteraceae	Fibrobacter	Fibrobacter_sp.
EU464134.1.1381	-0.358167	-0.0523813	-0.126036	0.277548	0.442691	0.424512	0.431637	0.0162962	0.193002	0.194083	0.258477	0.32885	0.409695	0.00203696	0.516038	0.157493	0.0915365	0.201311	TRUE	FALSE	TRUE	TRUE	TRUE	TRUE	Bacteria	Firmicutes	Clostridia	Christensenellales	Christensenellaceae	Christensenellaceae_R-7_group	uncultured_prokaryote
EU775734.1.1385	-0.720828	-0.0756128	0.0005613	0.64099	0.0891243	-0.26862	0.568745	0.0212773	0.246899	0.241686	0.318592	0.386005	0.210883	0.000840257	0.998195	0.0106882	0.780827	0.489714	TRUE	TRUE	TRUE	TRUE	TRUE	TRUE	Bacteria	Bacteroidota	Bacteroidia	Bacteroidales	Prevotellaceae	Prevotellaceae_UCG-001	wallaby_gut
AB824579.1.1538	-0.238821	-0.0702084	0.0800823	0.438204	-0.370348	0.125323	0.431999	0.0103389	0.155182	0.209958	0.281739	0.312307	0.589762	1.28044e-05	0.614482	0.0571334	0.211395	0.694732	TRUE	FALSE	TRUE	TRUE	TRUE	TRUE	Bacteria	Firmicutes	Clostridia	Clostridia	Hungateiclostridiaceae	Saccharofermentans	NA
EU471743.1.1399	0.730085	0.0334017	-0.316865	-0.259716	-0.672223	-0.412969	0.413397	0.013231	0.181398	0.171685	0.281988	0.315321	0.084831	0.015552	0.0881609	0.138015	0.0218438	0.197596	TRUE	FALSE	TRUE	TRUE	TRUE	FALSE	Bacteria	Firmicutes	Clostridia	Oscillospirales	UCG-010	UCG-010	uncultured_bacterium
KX645681.1.1432	5.61862	-0.439853	3.99104	NA	-7.65804	-4.17864	0.314926	0.0115663	0.150686	NA	0.252393	0.347056	1.01552e-05	2.36875e-07	1.43424e-06	1	7.2956e-07	6.97514e-05	FALSE	FALSE	FALSE	TRUE	FALSE	FALSE	Bacteria	Actinobacteriota	Actinobacteria	Micrococcales	Dermabacteraceae	Brachybacterium	Brachybacterium_ginsengisoli
EU463771.1.1391	0.175077	0.0935334	0.437606	-0.775977	0.107135	1.19822	0.514951	0.028019	0.212701	0.217461	0.327982	0.363666	0.736951	0.00285479	0.0511612	0.00163172	0.746888	0.00316932	TRUE	TRUE	TRUE	TRUE	TRUE	TRUE	Bacteria	Firmicutes	Clostridia	Lachnospirales	Lachnospiraceae	Lachnospiraceae_XPB1014_group	uncultured_bacterium
EU463517.1.1404	-1.30343	0.0498981	-0.0111484	0.324473	0.177242	0.126103	0.426672	0.0187599	0.225434	0.184234	0.286995	0.367471	0.00324623	0.00980332	0.960707	0.0828364	0.538977	0.732566	FALSE	FALSE	TRUE	TRUE	TRUE	TRUE	Bacteria	Firmicutes	Clostridia	Christensenellales	Christensenellaceae	Christensenellaceae_R-7_group	NA
EU471936.1.1386	-2.118	0.0960102	-0.21145	0.549249	0.677192	0.19772	0.312913	0.011029	0.151125	0.178154	0.262685	0.308111	9.04291e-06	5.05415e-07	0.183527	0.00810136	0.0218957	0.531425	FALSE	FALSE	TRUE	TRUE	TRUE	TRUE	Bacteria	Spirochaetota	Spirochaetia	Spirochaetales	Spirochaetaceae	Treponema	uncultured_bacterium
EU466339.1.1373	-7.51871	-0.408596	-0.508602	5.05294	0.720017	2.40097	0.306652	0.00955945	0.126419	0.176894	0.256003	0.296619	1.64196e-05	1.79112e-06	0.015823	8.93894e-06	0.0481924	0.00126606	FALSE	FALSE	TRUE	FALSE	TRUE	TRUE	Bacteria	Firmicutes	Clostridia	Oscillospirales	Oscillospiraceae	UCG-005	NA
EU775933.1.1290	0.106497	-0.0556614	0.108678	0.126378	0.168956	0.0570561	0.40688	0.0164739	0.175557	0.179103	0.272209	0.328092	0.794772	0.00155692	0.53915	0.484232	0.538083	0.862758	TRUE	FALSE	TRUE	TRUE	TRUE	TRUE	Bacteria	Firmicutes	Clostridia	Lachnospirales	Lachnospiraceae	NA	NA
EU471740.1.1414	-0.460592	0.0455067	0.184954	-0.285923	0.8392	0.788522	0.390546	0.016205	0.187292	0.158922	0.261504	0.345467	0.244595	0.00740128	0.328789	0.0788574	0.00248611	0.0273502	TRUE	FALSE	TRUE	TRUE	TRUE	TRUE	Bacteria	Verrucomicrobiota	Kiritimatiellae	WCHB1-41	WCHB1-41	WCHB1-41	uncultured_bacterium
KJ873993.1.1323	-0.524851	0.071645	-0.444514	-0.00788186	-0.0763891	0.38451	0.501872	0.0176222	0.208394	0.227276	0.301676	0.32312	0.300591	0.00016603	0.0377545	0.97247	0.801119	0.23956	TRUE	FALSE	TRUE	TRUE	FALSE	TRUE	Bacteria	Bacteroidota	Bacteroidia	Bacteroidales	Rikenellaceae	Rikenellaceae_RC9_gut_group	uncultured_bacterium
KJ874003.1.1318	-0.991317	0.0674276	-0.193082	0.152953	0.262452	-0.155666	0.540317	0.0269514	0.257719	0.215872	0.334063	0.382209	0.0714283	0.0150538	0.456618	0.481312	0.435123	0.685228	TRUE	FALSE	TRUE	TRUE	TRUE	TRUE	Bacteria	Bacteroidota	Bacteroidia	Bacteroidales	Rikenellaceae	Rikenellaceae_RC9_gut_group	uncultured_bacterium
AF001778.1.1423	-0.319262	-0.0603733	-0.0579468	0.364313	0.101526	0.173133	0.43483	0.0191912	0.214785	0.204522	0.29556	0.324579	0.466049	0.00271513	0.78837	0.0805948	0.732579	0.595982	TRUE	FALSE	FALSE	TRUE	TRUE	TRUE	Bacteria	Bacteroidota	Bacteroidia	Bacteroidales	Prevotellaceae	Prevotellaceae_Ga6A1_group	unidentified_rumen
EU381535.1.1499	-0.739435	0.0657669	-0.0166907	0.0620223	0.00276854	0.110843	0.379516	0.0129552	0.153203	0.181141	0.257966	0.296303	0.0589863	1.11338e-05	0.913835	0.733989	0.991495	0.710476	FALSE	FALSE	TRUE	FALSE	TRUE	TRUE	Bacteria	Patescibacteria	Saccharimonadia	Saccharimonadales	Saccharimonadaceae	Candidatus_Saccharimonas	uncultured_rumen
AF371791.1.1443	0.439429	0.065568	-0.00134168	-0.605295	0.241506	0.519777	0.422866	0.0181242	0.192845	0.180678	0.282511	0.344335	0.304968	0.000824445	0.994483	0.00177162	0.397723	0.139028	TRUE	FALSE	TRUE	TRUE	TRUE	TRUE	Bacteria	Firmicutes	Clostridia	Oscillospirales	Oscillospiraceae	UCG-005	uncultured_bacterium
EU471619.1.1400	1.24218	0.157874	-0.94355	-1.11578	0.266579	-0.806838	0.539452	0.016773	0.176669	0.227239	0.312121	0.323684	0.0342048	3.73302e-08	5.40553e-05	0.000132292	0.404931	0.0232944	TRUE	FALSE	FALSE	TRUE	TRUE	TRUE	Bacteria	Bacteroidota	Bacteroidia	Bacteroidales	Bacteroidetes_BD2-2	Bacteroidetes_BD2-2	uncultured_Sphingobacterium
JN012835.1.1445	1.22041	-0.0520116	-0.0293709	-0.29494	-0.245023	0.0633794	0.391115	0.0163856	0.179292	0.179506	0.250736	0.326273	0.00297127	0.00254712	0.870524	0.106522	0.333075	0.84675	FALSE	TRUE	TRUE	TRUE	TRUE	TRUE	Bacteria	Firmicutes	Clostridia	Lachnospirales	Lachnospiraceae	NA	NA
AY699285.1.1523	-0.642079	-0.0288317	-0.0938024	0.192757	0.646509	0.774982	0.416916	0.011352	0.146213	0.214342	0.25102	0.322658	0.139217	0.0194996	0.528453	0.379197	0.0180566	0.026146	TRUE	FALSE	TRUE	TRUE	TRUE	TRUE	Bacteria	Firmicutes	Clostridia	Lachnospirales	Lachnospiraceae	Pseudobutyrivibrio	NA
GQ327269.1.1321	1.34753	0.17784	-0.121707	-1.76696	0.617612	1.69627	0.376286	0.0147784	0.174201	0.183497	0.278921	0.329025	0.00377435	4.6868e-08	0.498082	5.37773e-07	0.0469173	0.000238827	FALSE	FALSE	TRUE	FALSE	TRUE	TRUE	Bacteria	Firmicutes	Clostridia	Oscillospirales	Ruminococcaceae	Ruminococcus	NA
EU463591.1.1397	-0.0443898	-0.0503395	-0.188562	0.320229	-0.209016	-0.208479	0.447105	0.0177572	0.190695	0.206359	0.248316	0.323368	0.921239	0.00620953	0.326661	0.125882	0.403226	0.521532	TRUE	FALSE	TRUE	TRUE	TRUE	TRUE	Bacteria	Bacteroidota	Bacteroidia	Bacteroidales	Rikenellaceae	Rikenellaceae_RC9_gut_group	uncultured_bacterium
EU473676.1.1392	0.0222613	0.0848396	-0.194642	-0.267802	-0.297073	-0.880661	0.363692	0.00985566	0.127866	0.191068	0.258989	0.295131	0.952694	2.56737e-05	0.166448	0.198617	0.284508	0.0174941	TRUE	FALSE	TRUE	TRUE	TRUE	TRUE	Bacteria	Bacteroidota	Bacteroidia	Bacteroidales	F082	F082	uncultured_bacterium
EU622698.1.1487	0.45006	0.0461816	0.0222471	-0.419758	0.130337	-0.115489	0.323882	0.0107261	0.131387	0.166724	0.2475	0.287902	0.176909	0.000225335	0.866904	0.0185892	0.603103	0.691726	TRUE	FALSE	TRUE	TRUE	TRUE	TRUE	Bacteria	Cyanobacteria	Vampirivibrionia	Gastranaerophilales	Gastranaerophilales	Gastranaerophilales	uncultured_bacterium
EU771254.1.1388	0.265781	-0.0391495	0.136151	-0.0339321	0.127798	0.174234	0.357896	0.0140104	0.156317	0.16854	0.243522	0.283211	0.460816	0.0071084	0.387475	0.84117	0.601799	0.54091	TRUE	FALSE	TRUE	TRUE	TRUE	TRUE	Bacteria	Firmicutes	Clostridia	Peptostreptococcales-Tissierellales	Anaerovoracaceae	Anaerovorax	NA
EU463120.1.1391	-1.03038	0.0671441	-0.107873	0.0210634	0.366747	1.17271	0.452541	0.017361	0.201787	0.22127	0.310796	0.329192	0.0288393	0.000442938	0.59622	0.924689	0.24573	0.00105714	TRUE	FALSE	TRUE	TRUE	TRUE	TRUE	Bacteria	Firmicutes	Clostridia	Oscillospirales	[Eubacterium]_coprostanoligenes_group	[Eubacterium]_coprostanoligenes_group	uncultured_bacterium
EU511982.1.1390	-0.264785	-0.0349299	0.157768	0.252128	-0.327049	0.25642	0.322033	0.00928265	0.124949	0.174523	0.245554	0.288427	0.420641	0.00122393	0.221235	0.164037	0.197879	0.384555	TRUE	FALSE	TRUE	TRUE	TRUE	TRUE	Bacteria	Firmicutes	Clostridia	Lachnospirales	Lachnospiraceae	NA	NA
EU771227.1.1407	1.03206	-0.0424783	-0.560296	-0.361301	0.565856	0.6426	0.325162	0.0119151	0.158051	0.166233	0.262605	0.283938	0.00331449	0.00116733	0.00123272	0.0372568	0.0388092	0.0305443	FALSE	FALSE	FALSE	TRUE	TRUE	TRUE	Bacteria	Spirochaetota	Spirochaetia	Spirochaetales	Spirochaetaceae	Treponema	NA
EU467858.1.1352	-1.24912	0.0573301	-0.647577	0.342954	0.598487	0.466255	0.417756	0.0192534	0.190823	0.196932	0.288093	0.348211	0.00674812	0.00694473	0.00261087	0.095566	0.0496436	0.194243	TRUE	FALSE	FALSE	TRUE	TRUE	TRUE	Bacteria	Firmicutes	Bacilli	Lactobacillales	Streptococcaceae	Streptococcus	NA
AB185631.1.1534	0.171483	0.0445134	-0.299038	-0.10325	-0.715967	0.0399298	0.341178	0.0131909	0.140009	0.176946	0.250036	0.312396	0.62001	0.0026148	0.0435609	0.565229	0.00878567	0.899404	TRUE	FALSE	TRUE	TRUE	TRUE	TRUE	Bacteria	Firmicutes	Clostridia	Lachnospirales	Lachnospiraceae	uncultured	uncultured_rumen
JN008436.1.1530	-0.645823	0.0861919	-0.392128	0.0499336	-0.298623	0.118626	0.366482	0.021942	0.196857	0.191146	0.271708	0.309636	0.0835887	0.000241035	0.0513513	0.794889	0.27653	0.70311	TRUE	FALSE	TRUE	TRUE	TRUE	FALSE	Bacteria	Firmicutes	Clostridia	Clostridia_UCG-014	Clostridia_UCG-014	Clostridia_UCG-014	uncultured_Ruminococcaceae
CU926622.1.1338	-0.323862	-0.0270775	-0.575005	0.157223	0.135469	1.51697	0.330617	0.0102405	0.138575	0.1765	0.246873	0.326443	0.340284	0.0164912	0.00060226	0.384798	0.589928	0.000200466	TRUE	FALSE	FALSE	TRUE	TRUE	TRUE	Bacteria	Firmicutes	Clostridia	Oscillospirales	Oscillospiraceae	NK4A214_group	NA
EU381987.1.1503	-0.294841	-0.0406323	-0.254472	0.362047	0.0380151	-0.177662	0.432577	0.0112717	0.13968	0.21865	0.270938	0.301021	0.505244	0.00237498	0.0872298	0.117236	0.890167	0.563301	TRUE	FALSE	TRUE	TRUE	TRUE	TRUE	Bacteria	Firmicutes	Clostridia	Lachnospirales	Lachnospiraceae	uncultured	uncultured_rumen
EU473631.1.1393	0.32632	0.070277	-0.421223	-0.443749	-0.058323	0.600152	0.397721	0.0127578	0.16239	0.169274	0.265611	0.319394	0.416691	2.15795e-06	0.0131005	0.0122281	0.827287	0.0673616	TRUE	FALSE	FALSE	TRUE	TRUE	TRUE	Bacteria	Firmicutes	Clostridia	Lachnospirales	Lachnospiraceae	uncultured	uncultured_rumen
EU470401.1.1398	1.02808	-0.100008	0.407619	-0.000252556	0.0607026	-0.709989	0.346652	0.0119573	0.137244	0.17616	0.261794	0.313856	0.011794	2.37809e-06	0.0117007	0.99888	0.820545	0.0430437	TRUE	FALSE	TRUE	TRUE	TRUE	TRUE	Bacteria	Bacteroidota	Bacteroidia	Bacteroidales	F082	F082	uncultured_bacterium
EU463729.1.1292	0.685437	0.0839028	-0.0132443	-0.550743	-0.550665	-0.152229	0.433292	0.0173729	0.185822	0.195775	0.282448	0.321138	0.120518	1.55397e-05	0.943488	0.00719209	0.0573332	0.63772	TRUE	FALSE	TRUE	TRUE	TRUE	TRUE	Bacteria	Firmicutes	Clostridia	Christensenellales	Christensenellaceae	Christensenellaceae_R-7_group	NA
AMGM01000177.486.1752	5.03335	-0.476246	0.962371	0.019896	-3.34986	-0.79887	0.307722	0.0105647	0.13093	0.177845	0.252942	0.312794	0.000497236	2.40315e-05	0.00520424	0.917989	0.000930276	0.0836516	FALSE	FALSE	FALSE	TRUE	TRUE	FALSE	Bacteria	Actinobacteriota	Actinobacteria	Micrococcales	Micrococcaceae	Paeniglutamicibacter	NA
GQ327229.1.1331	-0.812956	-0.055274	1.01624	0.300742	1.11042	0.308559	0.388007	0.0144447	0.141121	0.19403	0.270603	0.304691	0.0743955	0.00648644	0.000177271	0.165081	0.00455284	0.344923	TRUE	FALSE	FALSE	TRUE	TRUE	TRUE	Bacteria	Firmicutes	Clostridia	Clostridia	Hungateiclostridiaceae	Saccharofermentans	Clostridiales_bacterium
AB702860.1.1381	-2.91654	0.0494851	0.934998	0.730795	0.478242	0.408135	0.389226	0.0162577	0.173988	0.211789	0.285517	0.312844	9.8525e-08	0.00559109	1.61732e-05	0.00208155	0.106916	0.204403	FALSE	TRUE	FALSE	TRUE	TRUE	TRUE	Bacteria	Firmicutes	Clostridia	Clostridia_UCG-014	Clostridia_UCG-014	Clostridia_UCG-014	NA
EU771853.1.1392	-0.647836	0.0650019	-0.18248	0.0365971	0.156387	0.130674	0.303403	0.00905942	0.114781	0.175487	0.249212	0.291033	0.0652594	9.47344e-05	0.150539	0.840015	0.547803	0.665344	TRUE	FALSE	TRUE	TRUE	TRUE	TRUE	Bacteria	Firmicutes	Clostridia	Lachnospirales	Lachnospiraceae	NA	NA
AY212776.1.1523	0.121511	-0.0738299	-0.167955	0.309451	-0.129504	-0.0786424	0.465788	0.023323	0.231813	0.226545	0.300428	0.371177	0.795003	0.00234274	0.471302	0.176588	0.667825	0.832859	TRUE	TRUE	TRUE	FALSE	TRUE	TRUE	Bacteria	Firmicutes	Clostridia	Lachnospirales	Lachnospiraceae	NA	NA
EU473502.1.1388	-0.366172	-0.052959	-0.0285681	0.353789	0.0527333	0.282773	0.402053	0.0161591	0.181451	0.171483	0.267444	0.283761	0.366009	0.001732	0.875416	0.0433654	0.844346	0.322936	TRUE	FALSE	TRUE	TRUE	TRUE	TRUE	Bacteria	Firmicutes	Clostridia	Lachnospirales	Lachnospiraceae	Acetitomaculum	uncultured_bacterium
EU844857.1.1493	-0.0264517	0.0489772	-0.361897	-0.117542	-0.208251	-0.00332552	0.390477	0.0136447	0.144251	0.180686	0.264767	0.315597	0.946576	0.00154949	0.0196096	0.521798	0.439578	0.991684	FALSE	FALSE	TRUE	TRUE	FALSE	FALSE	Bacteria	Firmicutes	Clostridia	Eubacteriales	Anaerofustaceae	Anaerofustis	uncultured_bacterium
EU794102.1.1450	-0.286448	-0.0415793	-0.140001	0.333213	-0.0586362	0.0413952	0.444577	0.0165847	0.187669	0.190128	0.272027	0.322246	0.522438	0.0156112	0.459307	0.0860622	0.83025	0.898323	TRUE	FALSE	TRUE	TRUE	TRUE	TRUE	Bacteria	Firmicutes	Clostridia	Oscillospirales	UCG-010	UCG-010	uncultured_organism
EU468321.1.1320	-2.06707	0.131871	-0.86781	0.367943	0.564349	0.0112738	0.477927	0.0142206	0.148168	0.224393	0.276668	0.300364	0.00191885	6.68067e-06	0.000241666	0.135484	0.0717873	0.970879	FALSE	FALSE	FALSE	TRUE	TRUE	TRUE	Bacteria	Firmicutes	Clostridia	Oscillospirales	Ruminococcaceae	Ruminococcus	Ruminococcus_flavefaciens
EU777333.1.1335	-0.351898	0.0321832	-0.0775163	-0.0706837	0.437862	-0.0534	0.297052	0.00933337	0.119159	0.1697	0.245772	0.281175	0.253461	0.00330622	0.524584	0.682563	0.0938059	0.851763	TRUE	FALSE	TRUE	TRUE	TRUE	TRUE	Bacteria	Firmicutes	Clostridia	Lachnospirales	Lachnospiraceae	Marvinbryantia	NA
EU843170.1.1474	-0.424976	-0.0716679	0.281374	0.374235	-0.0913601	0.337336	0.36293	0.0112051	0.1351	0.183011	0.259597	0.294436	0.255378	3.06687e-06	0.0503251	0.0542523	0.728572	0.265443	TRUE	FALSE	TRUE	FALSE	TRUE	TRUE	Bacteria	Proteobacteria	Alphaproteobacteria	Rickettsiales	uncultured	uncultured	uncultured_rumen
HQ716337.1.1453	-0.920714	0.0549997	-0.315554	0.170373	0.341957	0.0400533	0.475329	0.0225779	0.2286	0.208711	0.302818	0.352015	0.0573047	0.017738	0.172428	0.417448	0.263143	0.909778	TRUE	FALSE	TRUE	TRUE	TRUE	TRUE	Bacteria	Firmicutes	Clostridia	Oscillospirales	[Eubacterium]_coprostanoligenes_group	[Eubacterium]_coprostanoligenes_group	uncultured_bacterium
EU775927.1.1401	-0.578665	0.0770273	0.320635	-0.0648009	-0.515781	0.142229	0.560346	0.0264737	0.224898	0.238886	0.320419	0.377787	0.307147	0.00555925	0.160708	0.787402	0.114304	0.708291	TRUE	TRUE	TRUE	TRUE	TRUE	TRUE	Bacteria	Firmicutes	Clostridia	Christensenellales	Christensenellaceae	Christensenellaceae_R-7_group	uncultured_bacterium
EU771206.1.1394	0.221452	0.0927099	1.50531	-1.20495	1.09659	2.5506	0.307013	0.00917339	0.114731	0.176211	0.252022	0.295035	0.510627	0.000539434	0.000194864	0.00239275	0.0121458	0.000984681	TRUE	FALSE	FALSE	TRUE	TRUE	TRUE	Bacteria	Bacteroidota	Bacteroidia	Bacteroidales	p-251-o5	p-251-o5	uncultured_bacterium
EU463793.1.1394	-0.0153837	0.059398	0.047299	-0.144011	-0.587504	-0.353889	0.579795	0.0223238	0.218021	0.224991	0.317694	0.377231	0.978958	0.0109953	0.8293	0.5256	0.0714642	0.353545	TRUE	FALSE	TRUE	TRUE	TRUE	TRUE	Bacteria	Bacteroidota	Bacteroidia	Bacteroidales	Rikenellaceae	Rikenellaceae_RC9_gut_group	uncultured_bacterium
EU463603.1.1413	-0.334199	0.0522525	-0.0692577	0.0461994	-0.551403	-0.232209	0.394717	0.0153093	0.179432	0.177187	0.253159	0.333252	0.401556	0.00134927	0.701288	0.795458	0.0345626	0.489436	TRUE	FALSE	TRUE	TRUE	FALSE	TRUE	Bacteria	Verrucomicrobiota	Kiritimatiellae	WCHB1-41	WCHB1-41	WCHB1-41	uncultured_bacterium
GQ898015.1.1476	-0.22243	-0.0407086	-0.0558487	0.191405	0.204654	0.449598	0.394322	0.0159122	0.186406	0.18565	0.250121	0.347511	0.575771	0.0143091	0.76599	0.308586	0.417961	0.202987	TRUE	FALSE	TRUE	TRUE	TRUE	TRUE	Bacteria	Firmicutes	Clostridia	Oscillospirales	Ruminococcaceae	uncultured	NA
GQ246704.1.1432	-3.19034	0.094672	2.30256	0.104126	0.515791	2.67317	0.313686	0.0126786	0.142725	0.177203	0.256267	0.314277	5.2593e-05	0.00029767	3.60622e-06	0.578221	0.0908133	0.000144578	FALSE	FALSE	FALSE	TRUE	TRUE	TRUE	Bacteria	Actinobacteriota	Actinobacteria	Corynebacteriales	Dietziaceae	Dietzia	NA
GQ358402.1.1231	0.661236	-0.0517115	0.0293227	-0.0533999	-0.162036	-0.120173	0.387617	0.016602	0.184135	0.175419	0.25244	0.305141	0.0927287	0.00272326	0.873961	0.76177	0.523174	0.694979	TRUE	TRUE	TRUE	TRUE	TRUE	TRUE	Bacteria	Firmicutes	Clostridia	Lachnospirales	Lachnospiraceae	Marvinbryantia	uncultured_Lachnospiraceae
EU473454.1.1413	-0.248387	0.0373845	-0.162477	-0.130952	0.467835	0.243892	0.36034	0.013806	0.152345	0.168282	0.260283	0.306114	0.495446	0.0106461	0.293934	0.442014	0.0814277	0.4313	FALSE	FALSE	TRUE	FALSE	TRUE	TRUE	Bacteria	Verrucomicrobiota	Kiritimatiellae	WCHB1-41	WCHB1-41	WCHB1-41	uncultured_bacterium
EU774047.1.1390	0.619986	0.0245966	-0.223752	-0.370417	0.123665	0.0215297	0.295682	0.0092168	0.114209	0.171309	0.243254	0.28303	0.0533755	0.0175249	0.0689523	0.047164	0.618582	0.94037	TRUE	FALSE	TRUE	TRUE	TRUE	TRUE	Bacteria	Firmicutes	Clostridia	Lachnospirales	Lachnospiraceae	NA	NA
EU771423.1.1307	0.713197	-0.0289982	-0.307936	-0.120675	-0.108239	-0.0510939	0.386986	0.0110752	0.151081	0.214964	0.267723	0.323525	0.0752374	0.0137189	0.050428	0.578714	0.688864	0.875571	TRUE	FALSE	TRUE	TRUE	TRUE	TRUE	Bacteria	Firmicutes	Clostridia	Lachnospirales	Lachnospiraceae	NA	NA
MF148207.1.1482	0.00902588	-0.0523248	0.0060492	0.279506	-0.271151	-0.0825092	0.422297	0.0204756	0.188547	0.171588	0.267497	0.323118	0.983013	0.012953	0.974504	0.108164	0.314504	0.799257	TRUE	FALSE	TRUE	TRUE	TRUE	TRUE	Bacteria	Firmicutes	Clostridia	Lachnospirales	Lachnospiraceae	Lachnospiraceae_NK4A136_group	NA
AM500780.1.1490	0.0455594	-0.0489111	0.129388	0.135883	0.181053	-0.168885	0.383375	0.0144207	0.154819	0.166066	0.242112	0.288253	0.905795	0.00122393	0.406564	0.416402	0.457451	0.560109	TRUE	TRUE	TRUE	TRUE	TRUE	TRUE	Bacteria	Firmicutes	Clostridia	Lachnospirales	Lachnospiraceae	NA	NA
EU771187.1.1397	-0.576909	0.0670652	-0.185169	-0.161431	0.386074	0.447192	0.376825	0.0131114	0.13637	0.190854	0.247035	0.286893	0.135919	1.54437e-05	0.184317	0.404127	0.128244	0.129209	TRUE	TRUE	TRUE	TRUE	FALSE	TRUE	Bacteria	Bacteroidota	Bacteroidia	Bacteroidales	Rikenellaceae	Rikenellaceae_RC9_gut_group	uncultured_bacterium
EU463672.1.1401	-0.604964	0.0434076	0.498577	0.0673499	-0.330243	-0.057702	0.392015	0.0129351	0.161165	0.168028	0.262865	0.286487	0.129485	0.00157367	0.00332484	0.690365	0.215208	0.841246	TRUE	FALSE	FALSE	TRUE	TRUE	TRUE	Bacteria	Firmicutes	Clostridia	Oscillospirales	Oscillospiraceae	UCG-002	NA
EU471849.1.1405	-0.531372	0.106045	-0.230069	-0.178465	0.141661	0.122924	0.511899	0.014387	0.176349	0.229292	0.291371	0.350721	0.312996	7.71025e-07	0.208455	0.446486	0.632701	0.730039	TRUE	FALSE	TRUE	TRUE	TRUE	TRUE	Bacteria	Firmicutes	Clostridia	Monoglobales	Monoglobaceae	Monoglobus	uncultured_bacterium
EU459565.1.1284	-0.0285108	0.0681244	0.103078	-0.231035	-0.366703	-0.0638719	0.536462	0.0224244	0.194143	0.234138	0.283486	0.341938	0.957805	0.00361425	0.597562	0.32801	0.20113	0.852497	TRUE	FALSE	TRUE	TRUE	TRUE	TRUE	Bacteria	Firmicutes	Clostridia	Oscillospirales	Oscillospiraceae	UCG-007	NA
AY858502.1.1493	0.253265	0.0708684	-0.171008	-0.247598	-0.726327	-0.20268	0.519215	0.0237962	0.204278	0.206339	0.308599	0.337861	0.62866	0.00516394	0.40804	0.237993	0.0241704	0.552337	TRUE	FALSE	TRUE	TRUE	TRUE	TRUE	Bacteria	Firmicutes	Clostridia	Christensenellales	Christensenellaceae	Christensenellaceae_R-7_group	NA
FJ172854.1.1486	0.369218	0.0337135	0.1072	-0.28131	-0.224061	-0.207612	0.403305	0.012115	0.140775	0.196561	0.243374	0.285526	0.365714	0.00834805	0.451057	0.160558	0.363044	0.471608	TRUE	FALSE	TRUE	TRUE	TRUE	TRUE	Bacteria	Firmicutes	Clostridia	Oscillospirales	Oscillospiraceae	NA	NA
EU471774.1.1398	1.00841	0.0452652	-0.604189	-0.469603	-0.866942	0.0805682	0.313244	0.0155635	0.144141	0.179015	0.261495	0.304688	0.00671428	0.0122088	0.00105583	0.0210552	0.0055807	0.795595	TRUE	TRUE	FALSE	FALSE	TRUE	TRUE	Bacteria	Bacteroidota	Bacteroidia	Bacteroidales	Rikenellaceae	Rikenellaceae_RC9_gut_group	wallaby_gut
JX095213.1.1391	0.483486	-0.0331039	-0.0702891	-0.015918	-0.39989	0.0554395	0.383189	0.0126155	0.152458	0.198449	0.242961	0.286498	0.213689	0.0118987	0.647041	0.936432	0.106909	0.847452	TRUE	FALSE	TRUE	TRUE	TRUE	FALSE	Bacteria	Firmicutes	Clostridia	Christensenellales	Christensenellaceae	Christensenellaceae_R-7_group	uncultured_prokaryote
DQ824055.1.1388	-0.439115	-0.0422541	-0.200788	0.38006	0.0495173	0.367257	0.351309	0.00960993	0.118689	0.193033	0.243461	0.292726	0.229296	0.000450111	0.110082	0.0665373	0.841395	0.227639	TRUE	FALSE	TRUE	TRUE	TRUE	TRUE	Bacteria	Cyanobacteria	Vampirivibrionia	Gastranaerophilales	Gastranaerophilales	Gastranaerophilales	NA
GU303029.1.1475	-0.89813	-0.0491325	0.287073	0.555468	0.303976	0.11548	0.383208	0.0153583	0.146967	0.180479	0.271464	0.30097	0.0410786	0.00950639	0.079312	0.0116855	0.288987	0.709236	TRUE	FALSE	TRUE	TRUE	TRUE	TRUE	Bacteria	Firmicutes	Clostridia	Oscillospirales	Ruminococcaceae	Ruminococcus	Ruminococcus_flavefaciens
EU773248.1.1381	-0.570231	0.0341792	0.171833	0.0831539	-0.200274	-0.0334997	0.302933	0.00946005	0.113302	0.168309	0.239321	0.27863	0.0751935	0.00185281	0.145831	0.62693	0.413084	0.905563	FALSE	FALSE	TRUE	TRUE	TRUE	TRUE	Bacteria	Firmicutes	Clostridia	Lachnospirales	Lachnospiraceae	NA	NA
KU324933.1.1203	1.66603	-0.0628585	-0.00646909	-0.611734	-0.40393	0.945462	0.326216	0.00916521	0.125796	0.175621	0.255885	0.315445	0.00220588	0.000473044	0.960656	0.0130903	0.165514	0.0240941	FALSE	FALSE	TRUE	TRUE	TRUE	TRUE	Bacteria	Firmicutes	Bacilli	Lactobacillales	Leuconostocaceae	Weissella	NA
AB507582.1.1500	-0.647248	0.042019	0.121642	0.0681228	-0.139023	0.149386	0.393483	0.0147633	0.158517	0.184214	0.262166	0.316589	0.11009	0.00777793	0.448665	0.714044	0.599691	0.640331	TRUE	FALSE	TRUE	TRUE	TRUE	TRUE	Bacteria	Firmicutes	Clostridia	Oscillospirales	[Eubacterium]_coprostanoligenes_group	[Eubacterium]_coprostanoligenes_group	NA
EU463788.1.1402	-0.221452	0.038714	-0.000504873	-0.169452	0.118046	0.594785	0.318097	0.0112718	0.125928	0.170532	0.235387	0.27466	0.491504	0.00170677	0.996827	0.328078	0.619563	0.0381584	TRUE	FALSE	TRUE	TRUE	TRUE	TRUE	Bacteria	Firmicutes	Clostridia	Oscillospirales	[Eubacterium]_coprostanoligenes_group	[Eubacterium]_coprostanoligenes_group	uncultured_Clostridium
EU461968.1.1407	0.117046	-0.0380403	-0.685883	0.276987	-0.310896	0.19742	0.414168	0.0134666	0.164983	0.201686	0.277199	0.344304	0.781103	0.0122005	0.00074192	0.188582	0.278599	0.574353	TRUE	FALSE	FALSE	TRUE	TRUE	TRUE	Bacteria	Firmicutes	Bacilli	Lactobacillales	Streptococcaceae	Streptococcus	NA
JX841326.1.1525	-0.682284	0.0645633	0.14401	-0.0366015	0.133186	0.0229494	0.319379	0.0111432	0.119342	0.175582	0.248492	0.287115	0.0539471	8.55351e-05	0.2508	0.838368	0.60177	0.93761	TRUE	FALSE	TRUE	TRUE	TRUE	TRUE	Bacteria	Firmicutes	Clostridia	Monoglobales	Monoglobaceae	Monoglobus	uncultured_bacterium
EU773344.1.1390	0.178681	-0.0593052	0.25955	0.0806755	0.247904	-0.546054	0.349143	0.0108351	0.146586	0.175974	0.254816	0.282073	0.612025	3.82019e-06	0.0853325	0.649462	0.337292	0.060995	TRUE	TRUE	TRUE	TRUE	TRUE	FALSE	Bacteria	Firmicutes	Clostridia	Lachnospirales	Lachnospiraceae	NA	NA
JQ179580.1.1054	-0.940467	0.0570397	0.29993	-0.205909	1.68888	0.53957	0.305864	0.00926595	0.115376	0.177357	0.25071	0.293182	0.0218079	0.000842756	0.0406854	0.289746	0.000521132	0.115315	TRUE	FALSE	TRUE	TRUE	TRUE	TRUE	Archaea	Euryarchaeota	Methanobacteria	Methanobacteriales	Methanobacteriaceae	Methanobrevibacter	Methanobrevibacter_ruminantium
EU474965.1.1412	-0.055992	0.0422235	-0.311294	-0.101644	0.269219	-0.340765	0.392154	0.0171932	0.182989	0.201406	0.26144	0.328438	0.887146	0.0182753	0.0963057	0.616427	0.309019	0.305424	TRUE	FALSE	TRUE	TRUE	TRUE	TRUE	Bacteria	Verrucomicrobiota	Kiritimatiellae	WCHB1-41	WCHB1-41	WCHB1-41	uncultured_rumen
EU473599.1.1413	-1.01245	0.0494483	-0.10457	0.371938	-0.344699	-0.404272	0.444471	0.0193192	0.206373	0.197649	0.29076	0.351116	0.0280166	0.0142657	0.615078	0.0669734	0.242642	0.256242	TRUE	FALSE	TRUE	TRUE	TRUE	TRUE	Bacteria	Verrucomicrobiota	Kiritimatiellae	WCHB1-41	WCHB1-41	WCHB1-41	uncultured_bacterium
AF030446.1.1470	2.49971	0.0564504	-0.564455	-1.49266	-3.20057	1.50838	0.333805	0.0103789	0.12787	0.177896	0.264538	0.307353	0.00170066	0.00554679	0.011562	0.00110388	0.000267711	0.00799988	TRUE	FALSE	TRUE	TRUE	FALSE	TRUE	Bacteria	Firmicutes	Clostridia	Oscillospirales	Ruminococcaceae	Ruminococcus	Ruminococcus_flavefaciens
EU463590.1.1393	-1.89837	0.0789515	-0.501977	0.739633	-0.325976	-0.15493	0.565236	0.0242447	0.1909	0.23228	0.310472	0.328637	0.00638027	0.00764712	0.0234267	0.00869545	0.316268	0.646544	TRUE	FALSE	TRUE	TRUE	TRUE	TRUE	Bacteria	Bacteroidota	Bacteroidia	Bacteroidales	p-251-o5	p-251-o5	uncultured_bacterium
GU174104.1.1478	-1.79954	-0.0765794	0.953182	0.875191	-0.240915	0.728483	0.42266	0.0153719	0.15884	0.20665	0.276569	0.321781	0.00211844	0.000757601	0.000202276	0.00218993	0.406343	0.0498567	FALSE	FALSE	FALSE	TRUE	TRUE	TRUE	Bacteria	Firmicutes	Clostridia	Oscillospirales	Ruminococcaceae	uncultured	uncultured_rumen
AF132270.1.1279	0.120767	-0.0421257	0.0146764	0.0490308	0.265119	0.0546745	0.42544	0.0148024	0.159809	0.204846	0.252781	0.27741	0.7776	0.00624749	0.927167	0.811737	0.298938	0.844498	TRUE	FALSE	TRUE	TRUE	TRUE	TRUE	Bacteria	Firmicutes	Clostridia	Lachnospirales	Lachnospiraceae	NA	NA
FJ672870.1.1423	-1.86188	0.216744	4.07583	-1.21655	1.17492	2.76932	0.323205	0.0106803	0.129362	0.182451	0.256522	0.305532	0.0103952	0.000261577	7.0254e-05	0.00687751	0.0195387	0.00283668	TRUE	FALSE	FALSE	TRUE	TRUE	TRUE	Bacteria	Actinobacteriota	Actinobacteria	Corynebacteriales	Corynebacteriaceae	Corynebacterium	Corynebacterium_marinum
EU466104.1.1390	-0.306725	-0.0383517	0.352104	0.164123	0.178106	-0.0257429	0.293935	0.00870583	0.114923	0.169532	0.24244	0.280764	0.313237	0.000511464	0.0078783	0.348347	0.473889	0.928159	TRUE	FALSE	TRUE	FALSE	TRUE	TRUE	Bacteria	Firmicutes	Clostridia	Lachnospirales	Lachnospiraceae	NA	NA
EU463491.1.1288	-1.08867	-0.0691926	0.0891126	0.62687	0.631255	0.781821	0.428102	0.0192646	0.193059	0.206187	0.300337	0.346764	0.0170325	0.00128937	0.648077	0.00520407	0.0450356	0.0324744	TRUE	FALSE	TRUE	TRUE	TRUE	TRUE	Bacteria	Firmicutes	Clostridia	Lachnospirales	Lachnospiraceae	Acetitomaculum	uncultured_bacterium
EU473714.1.1372	-0.0249926	0.060988	-0.201109	-0.162103	-0.412216	0.220398	0.514375	0.0206416	0.228441	0.2508	0.308456	0.356457	0.961406	0.00444343	0.382123	0.520481	0.186387	0.538678	TRUE	FALSE	TRUE	TRUE	TRUE	TRUE	Bacteria	Firmicutes	Clostridia	Oscillospirales	NA	NA	NA
JQ185292.1.1335	0.893155	-0.0412092	-0.295588	-0.166733	-0.41164	-0.034987	0.307395	0.00920265	0.117076	0.167098	0.242048	0.286293	0.00906727	0.000257759	0.0206332	0.330906	0.105319	0.904018	FALSE	FALSE	TRUE	TRUE	FALSE	TRUE	Bacteria	Firmicutes	Clostridia	Clostridia_UCG-014	Clostridia_UCG-014	Clostridia_UCG-014	uncultured_bacterium
JN012833.1.1461	0.0606056	-0.0321129	0.0267836	0.128029	-0.216981	-0.144498	0.312289	0.0113309	0.13336	0.175418	0.242816	0.296507	0.84769	0.00896148	0.842451	0.472264	0.380056	0.630269	TRUE	FALSE	TRUE	TRUE	TRUE	TRUE	Bacteria	Firmicutes	Clostridia	Lachnospirales	Lachnospiraceae	NA	NA
EU461871.1.1318	1.15656	-0.0769758	-0.324774	0.022335	-0.554915	-0.401389	0.426856	0.0192429	0.171404	0.225919	0.269437	0.336491	0.0125064	0.000562222	0.0707605	0.922104	0.0509369	0.245082	TRUE	FALSE	TRUE	TRUE	TRUE	TRUE	Bacteria	Firmicutes	Bacilli	Lactobacillales	Streptococcaceae	Streptococcus	NA
DQ800939.1.1410	0.213711	0.052285	-0.378289	-0.415159	0.613063	0.290793	0.300978	0.00893054	0.117192	0.17274	0.246798	0.292783	0.493895	0.0001606	0.00905234	0.0371014	0.0323169	0.344036	TRUE	FALSE	TRUE	TRUE	TRUE	FALSE	Bacteria	Firmicutes	Clostridia	Oscillospirales	Oscillospiraceae	UCG-005	uncultured_organism
AY854363.1.1528	0.184632	0.0420713	-0.395233	-0.118061	-0.493357	-0.302762	0.3243	0.0146262	0.131052	0.177001	0.250179	0.293294	0.575475	0.00933157	0.00682776	0.512388	0.0625971	0.314263	TRUE	TRUE	TRUE	TRUE	TRUE	TRUE	Bacteria	Firmicutes	Clostridia	Oscillospirales	Oscillospiraceae	NK4A214_group	uncultured_rumen
EU776293.1.1376	0.103415	0.0478041	0.0758497	-0.246507	-0.200283	0.0405659	0.321263	0.013635	0.136062	0.172942	0.246016	0.28733	0.749621	0.00137031	0.581089	0.163732	0.421601	0.888611	TRUE	FALSE	TRUE	TRUE	TRUE	TRUE	Bacteria	Firmicutes	Clostridia	Oscillospirales	Oscillospiraceae	UCG-005	metagenome
EU779373.1.1386	0.399114	-0.0538598	0.965929	-0.23702	-0.22612	1.25065	0.347099	0.0108672	0.129694	0.189648	0.261354	0.297708	0.276959	0.000573243	2.19072e-05	0.239835	0.407212	0.00182594	TRUE	FALSE	FALSE	TRUE	TRUE	TRUE	Bacteria	Firmicutes	Clostridia	Lachnospirales	Lachnospiraceae	Oribacterium	uncultured_bacterium
EU472522.1.1402	-0.371243	-0.0590607	0.139921	0.291515	0.0905988	0.371984	0.301022	0.00974785	0.117557	0.17637	0.244592	0.285336	0.23645	2.18788e-05	0.252449	0.119131	0.716257	0.212001	TRUE	FALSE	TRUE	TRUE	TRUE	TRUE	Bacteria	Firmicutes	Clostridia	Lachnospirales	Lachnospiraceae	NA	NA
EU459604.1.1387	0.158275	-0.0357394	0.143592	0.117644	-0.222041	-0.345356	0.378876	0.01333	0.167381	0.174284	0.251755	0.285585	0.678075	0.0101531	0.395411	0.503044	0.382377	0.23273	TRUE	FALSE	TRUE	TRUE	TRUE	TRUE	Bacteria	Firmicutes	Clostridia	Lachnospirales	Lachnospiraceae	Oribacterium	uncultured_bacterium
AY854272.1.1512	0.544661	-0.0630743	0.270973	-0.0278659	-0.292323	0.199963	0.438716	0.0190743	0.208315	0.218367	0.265225	0.362406	0.219694	0.00166689	0.198756	0.898923	0.275188	0.583345	TRUE	TRUE	TRUE	TRUE	TRUE	TRUE	Bacteria	Firmicutes	Clostridia	Lachnospirales	Lachnospiraceae	NA	NA
EU471868.1.1400	-2.15803	-0.0599932	-1.0662	1.46149	0.165618	0.187905	0.376654	0.0193064	0.161894	0.191924	0.290054	0.329934	5.20854e-05	0.00771778	1.21736e-05	2.42016e-06	0.577058	0.578025	FALSE	FALSE	FALSE	FALSE	TRUE	TRUE	Bacteria	Bacteroidota	Bacteroidia	Bacteroidales	Rikenellaceae	Rikenellaceae_RC9_gut_group	uncultured_bacterium
EU474660.1.1394	-1.62325	0.104768	0.0657267	0.0104826	1.19474	0.0757233	0.317713	0.0100266	0.129543	0.182643	0.260862	0.299022	0.0022015	4.50647e-05	0.629998	0.956095	0.00377059	0.808539	FALSE	FALSE	TRUE	TRUE	TRUE	TRUE	Bacteria	Bacteroidota	Bacteroidia	Bacteroidales	Rikenellaceae	Rikenellaceae_RC9_gut_group	uncultured_bacterium
EU779423.1.1382	-2.3544	0.042135	0.00240418	0.718888	0.583513	0.3638	0.549983	0.01681	0.18879	0.22884	0.283532	0.323314	0.000150613	0.0172971	0.989916	0.00353788	0.0475575	0.268612	FALSE	FALSE	TRUE	TRUE	FALSE	TRUE	Bacteria	Firmicutes	Clostridia	Lachnospirales	Lachnospiraceae	NA	NA
DQ115990.1.1476	-0.222751	-0.0693454	0.11566	0.163572	0.617331	0.149141	0.311456	0.00943857	0.119555	0.179413	0.252591	0.29344	0.501358	0.000325325	0.370696	0.397071	0.0501986	0.629419	TRUE	FALSE	TRUE	TRUE	TRUE	TRUE	Bacteria	Firmicutes	Clostridia	Christensenellales	Christensenellaceae	Christensenellaceae_R-7_group	uncultured_bacterium
EU779435.1.1390	0.303999	0.044149	-0.162681	-0.377207	0.203421	0.3715	0.477817	0.0165417	0.189056	0.218268	0.266753	0.302231	0.52701	0.00973519	0.392886	0.0890151	0.448652	0.223721	TRUE	FALSE	TRUE	TRUE	TRUE	TRUE	Bacteria	Bacteroidota	Bacteroidia	Bacteroidales	Rikenellaceae	Rikenellaceae_RC9_gut_group	uncultured_bacterium
EU471916.1.1401	1.02808	-0.0450802	-0.128447	-0.194827	-0.207298	-0.0536527	0.383866	0.0165411	0.174604	0.181238	0.271024	0.320591	0.0107771	0.00956835	0.466347	0.288991	0.448952	0.867955	TRUE	FALSE	TRUE	TRUE	TRUE	TRUE	Bacteria	Firmicutes	Clostridia	Oscillospirales	Oscillospiraceae	NK4A214_group	uncultured_bacterium
AF429762.1.1386	4.0232	-0.195753	-0.322305	-0.931744	-1.14613	0.401644	0.312588	0.0104707	0.12993	0.177959	0.258227	0.303012	0.000210124	4.81932e-05	0.0681674	0.00635883	0.0113474	0.25564	FALSE	FALSE	TRUE	TRUE	TRUE	TRUE	Bacteria	Firmicutes	Bacilli	Lactobacillales	Streptococcaceae	Streptococcus	NA
JQ183864.1.1354	1.05583	0.0278457	-0.582163	-0.599561	0.236927	0.178189	0.302287	0.00877232	0.119188	0.17204	0.248052	0.293758	0.00503373	0.00885104	0.000483488	0.00510321	0.360022	0.556438	TRUE	FALSE	FALSE	TRUE	TRUE	TRUE	Bacteria	Firmicutes	Clostridia	Oscillospirales	Oscillospiraceae	UCG-005	NA
GQ358437.1.1400	-0.625982	0.0720295	-0.115742	-0.104359	0.216873	0.460736	0.439105	0.0144087	0.181291	0.200564	0.286341	0.326972	0.161558	1.12515e-05	0.526744	0.605632	0.453146	0.166346	TRUE	FALSE	TRUE	TRUE	TRUE	TRUE	Bacteria	Firmicutes	Clostridia	Clostridia_UCG-014	Clostridia_UCG-014	Clostridia_UCG-014	NA
FJ848428.1.1504	-0.912166	0.0429483	0.301519	0.207423	-0.135308	-0.184175	0.294579	0.0153635	0.129865	0.173298	0.248072	0.2827	0.00526796	0.0105434	0.0298966	0.244077	0.590939	0.521481	TRUE	FALSE	TRUE	TRUE	TRUE	TRUE	Bacteria	Firmicutes	Clostridia	Oscillospirales	[Eubacterium]_coprostanoligenes_group	[Eubacterium]_coprostanoligenes_group	NA
EU842331.1.1481	-0.323033	0.0820298	0.179938	-0.330906	-0.0569152	0.570972	0.296928	0.00873516	0.112816	0.168543	0.240434	0.282982	0.291815	3.85893e-08	0.12914	0.066181	0.815704	0.0596923	TRUE	FALSE	TRUE	TRUE	TRUE	TRUE	Bacteria	Firmicutes	Clostridia	Oscillospirales	Oscillospiraceae	NA	NA
EU468764.1.1331	1.16272	-0.046554	-0.0691562	-0.32916	0.0680667	0.160648	0.332987	0.0136374	0.144795	0.174094	0.25655	0.32181	0.0020643	0.00248859	0.637636	0.0719079	0.793236	0.622593	FALSE	FALSE	TRUE	TRUE	TRUE	TRUE	Bacteria	Firmicutes	Clostridia	Lachnospirales	Lachnospiraceae	Cellulosilyticum	uncultured_bacterium
HQ792966.1.1434	0.361413	-0.0532127	0.144248	-0.0219744	0.0182058	-0.0121144	0.297227	0.00943674	0.125918	0.16801	0.238554	0.293599	0.236337	9.70246e-06	0.263751	0.897077	0.939827	0.967443	TRUE	TRUE	TRUE	TRUE	TRUE	TRUE	Bacteria	Firmicutes	Clostridia	Lachnospirales	Lachnospiraceae	Marvinbryantia	NA
GQ327416.1.1294	0.408265	-0.0635686	0.17865	0.086484	-0.134522	-0.172524	0.448831	0.0160204	0.167924	0.211256	0.248356	0.293935	0.367303	0.000227291	0.292399	0.683975	0.590417	0.55983	TRUE	FALSE	TRUE	TRUE	TRUE	FALSE	Bacteria	Patescibacteria	Saccharimonadia	Saccharimonadales	Saccharimonadaceae	Candidatus_Saccharimonas	uncultured_rumen
FJ679069.1.1372	-1.61014	0.0423541	0.530994	0.428977	-0.0229288	0.0686859	0.346579	0.0132302	0.159447	0.189005	0.258798	0.291127	6.78198e-05	0.00330729	0.00237404	0.0308419	0.930011	0.815144	FALSE	FALSE	FALSE	TRUE	TRUE	TRUE	Bacteria	Firmicutes	Clostridia	Peptostreptococcales-Tissierellales	Anaerovoracaceae	Family_XIII_AD3011_group	NA
AF371831.1.1421	-0.366953	-0.0422333	-0.270201	0.281869	0.23317	0.287088	0.331253	0.00900986	0.116723	0.185501	0.249845	0.290162	0.300151	0.00156668	0.0493107	0.167123	0.377992	0.351442	TRUE	FALSE	TRUE	TRUE	TRUE	TRUE	Bacteria	Firmicutes	Clostridia	Christensenellales	Christensenellaceae	Christensenellaceae_R-7_group	uncultured_bacterium
EU460168.1.1386	0.791689	-0.0419125	0.358255	-0.261582	0.363703	-0.501064	0.379259	0.0108506	0.140816	0.192335	0.259127	0.278055	0.0467906	0.000668118	0.0172397	0.185497	0.172278	0.0831473	TRUE	FALSE	FALSE	TRUE	TRUE	TRUE	Bacteria	Firmicutes	Clostridia	Oscillospirales	UCG-010	UCG-010	uncultured_organism
EU465712.1.1402	-0.941604	0.137666	-0.632057	-0.229872	0.577365	-0.0209331	0.311309	0.00944853	0.121325	0.172957	0.252117	0.294066	0.0127932	4.62183e-08	0.000395747	0.213352	0.0450082	0.944654	TRUE	FALSE	FALSE	TRUE	TRUE	TRUE	Bacteria	Firmicutes	Clostridia	Oscillospirales	Oscillospiraceae	UCG-005	NA
EU473497.1.1372	0.964616	-0.0367919	-0.082681	-0.248628	-0.228596	0.16567	0.392579	0.0125942	0.14908	0.183695	0.245288	0.287553	0.0178362	0.00538573	0.581849	0.182515	0.356228	0.567331	FALSE	FALSE	TRUE	FALSE	TRUE	TRUE	Bacteria	Firmicutes	Clostridia	Oscillospirales	Oscillospiraceae	NA	NA
EU470272.1.1415	-0.31294	0.0748733	0.26606	-0.277901	-0.100553	0.431395	0.535634	0.0148029	0.21722	0.221189	0.300723	0.320012	0.561446	5.03547e-06	0.225854	0.214283	0.739372	0.183165	TRUE	FALSE	TRUE	TRUE	TRUE	TRUE	Bacteria	Verrucomicrobiota	Kiritimatiellae	WCHB1-41	WCHB1-41	WCHB1-41	uncultured_bacterium
EU771170.1.1396	0.60174	-0.107733	-0.333197	0.27146	1.23351	NA	0.311757	0.0101459	0.120905	0.178607	0.258022	NA	0.149144	0.00178486	0.0703955	0.225867	0.0173984	1	TRUE	FALSE	TRUE	TRUE	TRUE	TRUE	Bacteria	Bacteroidota	Bacteroidia	Bacteroidales	Rikenellaceae	Rikenellaceae_RC9_gut_group	uncultured_bacterium
FJ363465.1.1349	1.32426	-0.0572497	-0.512337	-0.153013	-0.356584	-0.547963	0.348894	0.0125431	0.139889	0.180898	0.260203	0.289754	0.001222	0.000211954	0.00165554	0.408162	0.186535	0.0739541	FALSE	FALSE	FALSE	TRUE	TRUE	TRUE	Bacteria	Firmicutes	Clostridia	Peptostreptococcales-Tissierellales	Peptostreptococcaceae	Terrisporobacter	NA
EU778901.1.1369	-1.22791	-0.0275564	-0.0382458	0.581284	0.54917	0.263603	0.298041	0.00874772	0.115228	0.173058	0.24631	0.293824	0.00259824	0.0117353	0.747553	0.00840395	0.0527325	0.393008	FALSE	FALSE	TRUE	TRUE	TRUE	TRUE	Bacteria	Firmicutes	Clostridia	Lachnospirales	Lachnospiraceae	Blautia	NA
EU467759.1.1359	0.848839	-0.0720261	-0.0448855	0.0943212	-0.990049	0.12057	0.492398	0.0212521	0.210451	0.22653	0.306149	0.362372	0.0957545	0.00210053	0.832652	0.680311	0.00312488	0.74182	TRUE	FALSE	TRUE	TRUE	TRUE	TRUE	Bacteria	Firmicutes	Bacilli	Lactobacillales	Streptococcaceae	Streptococcus	NA
EU470347.1.1388	-1.3041	0.0505213	-0.318941	0.45083	-0.433525	0.16753	0.420607	0.0168113	0.173601	0.201641	0.269025	0.327612	0.00353192	0.0045663	0.0736156	0.0310113	0.114942	0.611906	FALSE	TRUE	TRUE	TRUE	TRUE	TRUE	Bacteria	Firmicutes	Clostridia	Lachnospirales	Lachnospiraceae	Lachnospiraceae_ND3007_group	uncultured_Lachnospiraceae
EU771786.1.1391	0.664019	-0.0432577	-0.0280984	-0.156374	-0.0878236	0.400689	0.372751	0.0138603	0.144742	0.1843	0.24213	0.28649	0.0820794	0.00325591	0.847011	0.400984	0.718638	0.169269	TRUE	TRUE	TRUE	TRUE	TRUE	TRUE	Bacteria	Firmicutes	Clostridia	Lachnospirales	Lachnospiraceae	NA	NA
EU471033.1.1383	-1.94621	0.12584	0.27804	0.242529	0.618887	-0.395704	0.412828	0.0105622	0.151394	0.19447	0.288926	0.31794	0.000276781	4.76817e-09	0.0861766	0.231474	0.0490098	0.232379	FALSE	FALSE	TRUE	TRUE	TRUE	TRUE	Bacteria	Firmicutes	Clostridia	Clostridiales	Clostridiaceae	Clostridium_sensu_stricto_1	NA
JX096122.1.1385	0.516244	-0.0448022	0.544126	0.0239066	-0.690567	-0.169269	0.317863	0.0095996	0.121669	0.17169	0.249614	0.289884	0.125176	0.000303831	0.00044744	0.891111	0.0143988	0.567953	TRUE	FALSE	FALSE	TRUE	TRUE	TRUE	Bacteria	Firmicutes	Clostridia	Clostridiales	Clostridiaceae	Clostridium_sensu_stricto_1	Clostridium_butyricum
FJ679178.1.1355	-0.207528	0.0701526	0.294474	-0.432897	0.50152	0.581408	0.325849	0.00889427	0.116134	0.176645	0.242031	0.278031	0.531799	2.0674e-07	0.0201633	0.0241151	0.0521055	0.0501842	TRUE	FALSE	TRUE	TRUE	TRUE	TRUE	Bacteria	Firmicutes	Clostridia	Clostridia_UCG-014	Clostridia_UCG-014	Clostridia_UCG-014	NA
EU468266.1.1373	-0.383704	-0.0481508	-1.01572	0.407275	0.414484	0.935215	0.341605	0.0132845	0.139351	0.186975	0.262107	0.289349	0.290404	0.00553207	4.61891e-05	0.0573394	0.148256	0.0102874	TRUE	FALSE	FALSE	TRUE	TRUE	TRUE	Bacteria	Verrucomicrobiota	Kiritimatiellae	WCHB1-41	WCHB1-41	WCHB1-41	uncultured_bacterium
EU469189.1.1267	0.455685	-0.027819	0.218133	-0.0734683	-0.335434	-0.161065	0.329042	0.0102353	0.1346	0.172341	0.249823	0.284664	0.17665	0.0109682	0.115927	0.67304	0.18979	0.575877	TRUE	FALSE	TRUE	TRUE	FALSE	TRUE	Bacteria	Firmicutes	Clostridia	Oscillospirales	Oscillospiraceae	NA	NA
EU470252.1.1395	-0.576803	0.0652404	-0.0636478	-0.154244	0.481348	0.344312	0.48997	0.0175564	0.192827	0.198279	0.293088	0.365637	0.248067	0.000798824	0.743562	0.442518	0.110628	0.353639	TRUE	FALSE	TRUE	TRUE	TRUE	TRUE	Bacteria	Bacteroidota	Bacteroidia	Bacteroidales	Rikenellaceae	Rikenellaceae_RC9_gut_group	uncultured_bacterium
EU474432.1.1408	-1.2756	0.0549996	-0.291	0.385867	0.209416	0.054917	0.302474	0.0100924	0.115757	0.172137	0.247945	0.289091	0.00144308	0.000200959	0.0287865	0.0465682	0.416323	0.852797	FALSE	FALSE	TRUE	TRUE	TRUE	TRUE	Bacteria	Patescibacteria	Saccharimonadia	Saccharimonadales	Saccharimonadaceae	Candidatus_Saccharimonas	uncultured_bacterium
EU381979.1.1473	-0.510646	0.0501196	-0.0245396	-0.015835	-0.0775397	0.258832	0.354975	0.0185347	0.159656	0.172823	0.265226	0.325626	0.160986	0.0113385	0.878909	0.927626	0.772098	0.433145	TRUE	FALSE	TRUE	TRUE	TRUE	TRUE	Bacteria	Firmicutes	Clostridia	Oscillospirales	Oscillospiraceae	Papillibacter	NA
AY916205.1.1351	-0.127809	0.0530846	-1.26793	0.114173	-0.104266	-0.747448	0.3809	0.012664	0.138255	0.193786	0.271114	0.301669	0.748635	0.0057379	9.4667e-05	0.577239	0.713808	0.0479543	TRUE	FALSE	FALSE	TRUE	TRUE	TRUE	Bacteria	Firmicutes	Clostridia	Monoglobales	Monoglobaceae	Monoglobus	uncultured_Clostridiales
EU771366.1.1394	-0.696308	0.067917	0.236804	-0.0478747	-0.205753	0.243211	0.398397	0.0157059	0.150024	0.185389	0.255864	0.293082	0.08953	0.000126657	0.123725	0.797779	0.426898	0.412419	TRUE	FALSE	TRUE	TRUE	TRUE	TRUE	Bacteria	Bacteroidota	Bacteroidia	Bacteroidales	Rikenellaceae	Mucinivorans	uncultured_bacterium
EU773106.1.1373	5.01964	-0.0708111	-0.821467	-1.6851	-0.640039	-3.38757	0.354497	0.0141739	0.147935	0.178653	0.281262	0.32282	0.000144413	0.00751224	0.00514708	0.000704417	0.0851993	0.000466227	FALSE	FALSE	FALSE	TRUE	TRUE	TRUE	Bacteria	Firmicutes	Clostridia	Oscillospirales	Ruminococcaceae	Ruminococcus	Ruminococcus_flavefaciens
EU771355.1.1362	-0.14554	-0.0489878	-0.100906	0.285975	0.0550602	0.0192836	0.440117	0.0168893	0.164352	0.211486	0.257777	0.277572	0.742488	0.00584885	0.542473	0.183375	0.831872	0.944936	TRUE	FALSE	TRUE	TRUE	TRUE	TRUE	Bacteria	Firmicutes	Clostridia	Lachnospirales	Lachnospiraceae	NA	NA
KJ873981.1.1292	6.23048	-0.120414	0.34026	-2.29826	-1.37268	-0.411687	0.309716	0.0126718	0.139806	0.178835	0.254783	0.321595	5.6116e-06	0.000218232	0.0591034	5.07922e-05	0.00297185	0.256668	FALSE	FALSE	TRUE	FALSE	TRUE	TRUE	Bacteria	Elusimicrobiota	Endomicrobia	Endomicrobiales	Endomicrobiaceae	Endomicrobium	uncultured_rumen
EU463416.1.1387	-0.0891834	-0.0466181	-0.0806001	0.227542	-0.170803	0.256097	0.375346	0.0112528	0.14275	0.19466	0.240796	0.307408	0.813658	0.000223924	0.576147	0.25081	0.483103	0.410786	TRUE	FALSE	TRUE	FALSE	TRUE	TRUE	Bacteria	Firmicutes	Clostridia	Peptostreptococcales-Tissierellales	Anaerovoracaceae	Mogibacterium	uncultured_bacterium
KJ874070.1.1311	0.393328	0.113917	-1.57558	-1.31294	3.77926	1.7138	0.363185	0.0117506	0.160622	0.196455	0.274816	0.318822	0.306971	4.62977e-06	4.19945e-06	9.0253e-05	2.39313e-07	0.00044718	TRUE	FALSE	FALSE	FALSE	FALSE	TRUE	Bacteria	Bacteroidota	Bacteroidia	Bacteroidales	F082	F082	uncultured_bacterium
EU474668.1.1393	1.2817	0.0684494	-0.317846	-0.825084	-0.290702	0.387703	0.449328	0.0165385	0.160769	0.211091	0.262484	0.332789	0.00778293	0.000260404	0.0572916	0.000490496	0.276877	0.253194	TRUE	FALSE	TRUE	FALSE	TRUE	TRUE	Bacteria	Firmicutes	Clostridia	Lachnospirales	Lachnospiraceae	NA	NA
EU463783.1.1293	-0.684676	0.057315	0.195481	-0.0178419	0.128124	-0.0174551	0.450901	0.0145101	0.16658	0.20191	0.261828	0.297986	0.136572	0.000300727	0.247367	0.930016	0.627206	0.953574	TRUE	FALSE	TRUE	TRUE	TRUE	TRUE	Bacteria	Firmicutes	Clostridia	Oscillospirales	NA	NA	NA
AY212753.1.1230	-0.140381	0.0383058	-0.236632	-0.186771	0.098764	1.30074	0.296612	0.00905699	0.115547	0.1703	0.242819	0.284775	0.642826	0.00072835	0.0584926	0.290058	0.689944	0.000370019	TRUE	FALSE	TRUE	TRUE	TRUE	TRUE	Bacteria	Firmicutes	Bacilli	Erysipelotrichales	Erysipelotrichaceae	uncultured	uncultured_bacterium
AJ576354.1.1454	-0.062148	0.0365169	0.446261	-0.216663	-0.0252901	-0.758714	0.40305	0.0129888	0.146998	0.20161	0.272915	0.300284	0.880249	0.0169256	0.0113305	0.305532	0.927834	0.0281404	TRUE	FALSE	TRUE	TRUE	TRUE	TRUE	Bacteria	Firmicutes	Clostridia	Lachnospirales	Lachnospiraceae	NA	NA
KP765470.1.1473	0.0207107	-0.0388061	0.602653	0.0989694	-0.312285	0.0372902	0.306023	0.00924929	0.130451	0.166442	0.244619	0.287793	0.946603	0.000321086	0.000109208	0.557664	0.213953	0.897984	TRUE	FALSE	FALSE	TRUE	TRUE	TRUE	Bacteria	Firmicutes	Clostridia	Oscillospirales	Ruminococcaceae	Ruminococcus	bacterium_XPD3003
AB034045.1.1456	-0.544076	-0.0299132	0.43188	0.22029	0.0462807	0.40209	0.319107	0.0115262	0.137349	0.169902	0.24222	0.292981	0.100117	0.0153366	0.00413352	0.206169	0.849956	0.18166	TRUE	FALSE	FALSE	TRUE	TRUE	TRUE	Bacteria	Firmicutes	Clostridia	Clostridia_UCG-014	Clostridia_UCG-014	Clostridia_UCG-014	NA
EU470320.1.1372	-0.630339	0.0350206	0.275882	0.0632459	-0.238665	0.285814	0.40507	0.0136027	0.144992	0.200531	0.24977	0.295428	0.128676	0.0144264	0.0653279	0.754337	0.345858	0.339953	TRUE	FALSE	TRUE	TRUE	TRUE	TRUE	Bacteria	Firmicutes	Clostridia	Oscillospirales	NA	NA	NA
EU470408.1.1387	-0.481263	0.0310673	-0.18072	0.0254891	-0.0913093	0.551029	0.353759	0.0114615	0.143696	0.209954	0.271604	0.314818	0.191462	0.0148432	0.225519	0.904795	0.740845	0.0980896	TRUE	FALSE	TRUE	TRUE	FALSE	TRUE	Bacteria	Firmicutes	Clostridia	Lachnospirales	Lachnospiraceae	Lachnospiraceae_ND3007_group	uncultured_Lachnospiraceae
EU463670.1.1389	0.151467	0.0523325	-0.201928	-0.26664	-0.174314	0.12999	0.399517	0.0136092	0.163434	0.19392	0.259516	0.308092	0.706601	0.00042234	0.223838	0.176784	0.505643	0.675341	TRUE	TRUE	TRUE	TRUE	TRUE	TRUE	Bacteria	Firmicutes	Clostridia	Oscillospirales	[Eubacterium]_coprostanoligenes_group	[Eubacterium]_coprostanoligenes_group	uncultured_bacterium
KR068076.1.1509	-3.38066	0.0564773	0.64137	1.18183	-0.916046	-0.269116	0.370206	0.0140373	0.147454	0.186836	0.269353	0.322718	0.000263799	0.010087	0.00736182	0.0014556	0.019232	0.442339	FALSE	TRUE	TRUE	TRUE	TRUE	TRUE	Bacteria	Firmicutes	Clostridia	Christensenellales	Christensenellaceae	Christensenellaceae_R-7_group	unidentified_rumen
GQ327532.1.1334	-2.85132	0.123429	-0.255166	0.730845	0.174536	0.544312	0.304936	0.00880277	0.113946	0.177668	0.252559	0.295917	0.0112448	0.00504787	0.154492	0.0543261	0.560955	0.207227	TRUE	FALSE	TRUE	TRUE	TRUE	TRUE	Bacteria	Firmicutes	Clostridia	Lachnospirales	Lachnospiraceae	Marvinbryantia	NA
EU774491.1.1289	-0.287438	0.0613479	-0.193414	-0.177712	0.359429	-0.0421681	0.357087	0.0109308	0.128661	0.178593	0.249952	0.291402	0.42909	1.03488e-05	0.146373	0.330058	0.163905	0.886202	TRUE	FALSE	TRUE	TRUE	TRUE	TRUE	Bacteria	Firmicutes	Clostridia	Monoglobales	Monoglobaceae	Monoglobus	uncultured_rumen
EU470385.1.1418	-0.61611	0.0413453	-0.233613	0.0673952	0.0539325	0.322039	0.320488	0.00896121	0.118513	0.177768	0.239645	0.289371	0.0689141	0.000167867	0.062697	0.708594	0.824223	0.278951	TRUE	FALSE	TRUE	TRUE	TRUE	TRUE	Bacteria	Verrucomicrobiota	Kiritimatiellae	WCHB1-41	WCHB1-41	WCHB1-41	uncultured_bacterium
AB616244.1.1463	-0.00196377	0.0684211	0.121827	-0.299464	0.153293	-0.119952	0.363558	0.0103058	0.134512	0.183244	0.265835	0.312282	0.995772	1.61492e-05	0.381576	0.12618	0.574026	0.707104	TRUE	FALSE	TRUE	TRUE	TRUE	TRUE	Bacteria	Proteobacteria	Alphaproteobacteria	Rhodospirillales	uncultured	uncultured	uncultured_rumen
EU842304.1.1517	-0.40254	0.0655042	-0.0345636	-0.205641	0.211582	0.477988	0.320822	0.00972088	0.119162	0.177116	0.239423	0.284814	0.223368	1.14779e-06	0.774619	0.258649	0.386854	0.10812	TRUE	FALSE	TRUE	TRUE	TRUE	TRUE	Bacteria	Firmicutes	Clostridia	Lachnospirales	Lachnospiraceae	uncultured	NA
GQ358330.1.1290	-0.0367447	0.0367263	-0.251162	-0.151478	0.175811	0.222916	0.320031	0.00887966	0.115887	0.175425	0.243707	0.282697	0.909862	0.000620486	0.043869	0.399228	0.479926	0.440648	TRUE	FALSE	TRUE	TRUE	TRUE	TRUE	Bacteria	Firmicutes	Clostridia	Oscillospirales	Oscillospiraceae	NK4A214_group	NA
DQ794640.1.1390	-0.388687	0.0274003	0.0385271	-0.0571076	0.202855	0.274681	0.296199	0.00989927	0.123472	0.167926	0.241743	0.292116	0.20507	0.0122496	0.758415	0.73753	0.411827	0.358857	TRUE	FALSE	TRUE	TRUE	TRUE	TRUE	Bacteria	Firmicutes	Clostridia	Lachnospirales	Lachnospiraceae	Blautia	NA
EU842540.1.1514	0.173986	0.0815767	-0.255591	-0.307344	-0.46982	-0.354927	0.503029	0.016603	0.188461	0.216264	0.303372	0.341694	0.73233	4.66385e-05	0.187159	0.167627	0.134031	0.308874	TRUE	FALSE	TRUE	TRUE	TRUE	TRUE	Bacteria	Firmicutes	Clostridia	Christensenellales	Christensenellaceae	Christensenellaceae_R-7_group	unidentified_rumen
EU471931.1.1404	-1.03863	-0.0531291	-0.508969	0.376197	1.29147	0.736561	0.309504	0.0090352	0.115963	0.177896	0.252525	0.297453	0.0438703	0.00981343	0.0219084	0.124809	0.0144664	0.0895686	TRUE	FALSE	TRUE	TRUE	TRUE	TRUE	Bacteria	Bacteroidota	Bacteroidia	Bacteroidales	Rikenellaceae	Rikenellaceae_RC9_gut_group	uncultured_bacterium
EU775763.1.1394	-0.123578	0.0415342	-0.0377517	-0.168575	0.0761951	0.286052	0.434572	0.0169329	0.188464	0.203503	0.26832	0.285816	0.777046	0.0169081	0.841871	0.410541	0.777349	0.320681	TRUE	FALSE	TRUE	TRUE	TRUE	TRUE	Bacteria	Firmicutes	Clostridia	Christensenellales	Christensenellaceae	Christensenellaceae_R-7_group	NA
EU463724.1.1378	0.340254	-0.0360886	-0.0220715	0.0296327	-0.115145	-0.0585462	0.351316	0.0122547	0.145396	0.183374	0.24142	0.26661	0.337854	0.00505308	0.880007	0.872331	0.635657	0.827158	TRUE	FALSE	TRUE	TRUE	TRUE	TRUE	Bacteria	Firmicutes	Clostridia	Lachnospirales	Lachnospiraceae	Oribacterium	uncultured_bacterium
EU779267.1.1375	1.77319	-0.0395292	-0.625098	-0.358332	-0.409661	-0.956338	0.318857	0.011445	0.12622	0.181024	0.254172	0.294787	0.000169913	0.00539145	0.000433935	0.0733354	0.135314	0.0078159	FALSE	FALSE	FALSE	TRUE	TRUE	TRUE	Bacteria	Firmicutes	Clostridia	Christensenellales	Christensenellaceae	Christensenellaceae_R-7_group	uncultured_bacterium
EU463703.1.1379	0.587087	0.0408008	0.137676	-0.341569	-0.417181	-0.577785	0.415536	0.0156242	0.160361	0.213704	0.277412	0.305353	0.169562	0.0147767	0.398443	0.122053	0.144676	0.069652	TRUE	FALSE	TRUE	TRUE	TRUE	TRUE	Bacteria	Firmicutes	Clostridia	Oscillospirales	UCG-010	UCG-010	uncultured_bacterium
EU773033.1.1392	5.50905	-0.0723702	-0.0338948	-2.25338	-1.32861	-1.51983	0.313726	0.00947152	0.11671	0.181359	0.255009	0.297755	0.00322731	0.0167006	0.798841	0.00641523	0.0349213	0.0363048	TRUE	FALSE	TRUE	FALSE	TRUE	TRUE	Bacteria	Firmicutes	Clostridia	Lachnospirales	Lachnospiraceae	NA	NA
DQ806761.1.1387	0.0965387	-0.0519616	0.179967	0.108414	0.178473	-0.258481	0.302344	0.00872932	0.116574	0.171019	0.246073	0.283184	0.754213	3.53209e-05	0.144934	0.536347	0.480227	0.376816	TRUE	FALSE	TRUE	TRUE	TRUE	TRUE	Bacteria	Firmicutes	Clostridia	Lachnospirales	Lachnospiraceae	NA	NA
EU771319.1.1391	1.46807	-0.0333582	-0.236549	-0.524205	0.753189	-0.326166	0.389535	0.0117705	0.15701	0.188832	0.283246	0.313655	0.00207489	0.0132607	0.154146	0.0148645	0.0186925	0.316018	FALSE	FALSE	TRUE	TRUE	TRUE	TRUE	Bacteria	Firmicutes	Clostridia	Peptostreptococcales-Tissierellales	Anaerovoracaceae	Family_XIII_AD3011_group	NA
HQ450159.1.1260	-0.387892	0.0529416	-0.530239	-0.0646453	0.277019	0.288213	0.391102	0.013075	0.142416	0.184972	0.263197	0.293784	0.335206	0.000833698	0.00169058	0.731015	0.307295	0.34033	TRUE	FALSE	FALSE	TRUE	TRUE	TRUE	Archaea	Euryarchaeota	Methanobacteria	Methanobacteriales	Methanobacteriaceae	Methanobrevibacter	NA
GQ358491.1.1401	0.355468	-0.0513533	-0.0970876	0.0624373	0.0496906	-0.120394	0.353538	0.0120492	0.14264	0.168595	0.244446	0.293501	0.320434	0.000112045	0.49983	0.712991	0.839899	0.683745	TRUE	TRUE	TRUE	FALSE	TRUE	TRUE	Bacteria	Firmicutes	Clostridia	Clostridia_UCG-014	Clostridia_UCG-014	Clostridia_UCG-014	uncultured_bacterium
EU774370.1.1398	0.920178	-0.0632334	-0.512537	0.172503	-0.709911	-0.608548	0.352837	0.0145716	0.148218	0.191338	0.25144	0.311128	0.0172897	0.000353141	0.0026347	0.378578	0.0108557	0.0653375	TRUE	FALSE	FALSE	TRUE	TRUE	TRUE	Bacteria	Firmicutes	Bacilli	Lactobacillales	Streptococcaceae	Streptococcus	NA
DQ455860.1.1438	0.495282	-0.0454467	-0.0528872	0.0408402	-0.31809	-0.225662	0.37141	0.015798	0.149875	0.183674	0.265823	0.310133	0.194386	0.00810295	0.72714	0.825846	0.242678	0.473602	TRUE	FALSE	TRUE	TRUE	TRUE	TRUE	Bacteria	Firmicutes	Clostridia	Oscillospirales	Oscillospiraceae	UCG-005	NA
EU474940.1.1399	0.840966	-0.0557276	-0.295791	-0.0156764	-0.404463	-0.197903	0.424571	0.0219034	0.149827	0.171966	0.282687	0.336111	0.0582916	0.0172355	0.059069	0.928064	0.164403	0.561076	TRUE	FALSE	TRUE	TRUE	TRUE	TRUE	Bacteria	Firmicutes	Clostridia	Oscillospirales	Oscillospiraceae	UCG-002	NA
EU471826.1.1375	-0.205578	-0.0528043	-0.0193155	0.334369	-0.149391	0.103483	0.355767	0.0132046	0.146438	0.170563	0.236626	0.294846	0.56625	0.00023404	0.895649	0.0561596	0.531014	0.727246	TRUE	FALSE	TRUE	TRUE	TRUE	TRUE	Bacteria	Firmicutes	Clostridia	Lachnospirales	Lachnospiraceae	NA	NA
KJ571116.1.1469	-0.461455	0.045344	0.199423	-0.215515	0.436504	0.736211	0.306121	0.00948112	0.118096	0.176212	0.248176	0.298781	0.170129	0.00138612	0.129761	0.256114	0.116651	0.0390713	TRUE	FALSE	TRUE	TRUE	TRUE	TRUE	Bacteria	Firmicutes	Clostridia	Oscillospirales	UCG-010	UCG-010	uncultured_bacterium
EU475069.1.1391	0.785632	-0.0904809	-0.0027967	0.0529829	-0.0968941	0.608769	0.302509	0.00940387	0.121957	0.172029	0.246926	0.284758	0.0202171	8.27973e-08	0.982007	0.762327	0.700281	0.0493987	TRUE	FALSE	TRUE	TRUE	TRUE	TRUE	Bacteria	Firmicutes	Clostridia	Lachnospirales	Lachnospiraceae	Marvinbryantia	NA
EU773009.1.1383	0.494372	-0.0418574	-0.170377	0.100961	-0.438296	-0.24762	0.356126	0.0116933	0.133971	0.187619	0.23932	0.275944	0.173379	0.000983344	0.211399	0.593718	0.0750982	0.37533	TRUE	FALSE	TRUE	TRUE	TRUE	TRUE	Bacteria	Actinobacteriota	Coriobacteriia	Coriobacteriales	Eggerthellaceae	uncultured	uncultured_bacterium
EU776464.1.1384	0.559009	-0.0371026	-0.264144	-0.134874	0.295504	0.131199	0.309126	0.00941213	0.116284	0.179325	0.248724	0.288023	0.100672	0.00276591	0.0464495	0.469312	0.262253	0.658469	TRUE	FALSE	TRUE	TRUE	TRUE	TRUE	Bacteria	Firmicutes	Clostridia	Peptostreptococcales-Tissierellales	Anaerovoracaceae	Family_XIII_AD3011_group	NA
EU463626.1.1285	0.213185	-0.0293871	-0.216151	0.0445132	-0.0157611	0.118493	0.368327	0.0109409	0.148219	0.175572	0.263101	0.293518	0.566436	0.0109833	0.153669	0.80134	0.952572	0.68889	TRUE	FALSE	TRUE	TRUE	TRUE	TRUE	Bacteria	Firmicutes	Clostridia	Oscillospirales	Oscillospiraceae	V9D2013_group	NA
EU473640.1.1404	0.638608	-0.0460426	0.329225	-0.0929316	-0.0376878	-0.240857	0.430435	0.0163946	0.158343	0.21211	0.274869	0.309589	0.155205	0.0116256	0.052171	0.666506	0.892464	0.44668	TRUE	FALSE	TRUE	TRUE	TRUE	TRUE	Bacteria	Firmicutes	Clostridia	Lachnospirales	Lachnospiraceae	uncultured	uncultured_rumen
EU775855.1.1238	-0.0850152	0.0511505	-0.131542	-0.176955	-0.128287	0.11606	0.349055	0.0127427	0.134961	0.173281	0.250655	0.301216	0.809561	0.000477808	0.339064	0.31694	0.613277	0.70327	TRUE	FALSE	TRUE	TRUE	TRUE	TRUE	Bacteria	Firmicutes	Clostridia	Christensenellales	Christensenellaceae	Christensenellaceae_R-7_group	uncultured_bacterium
EU467466.1.1334	-0.478985	0.0707351	0.0475185	-0.229518	0.305721	0.512944	0.465304	0.0138566	0.152315	0.219258	0.265307	0.294389	0.315002	4.6819e-05	0.758135	0.307094	0.262135	0.0960655	TRUE	FALSE	TRUE	TRUE	TRUE	TRUE	Bacteria	Firmicutes	Clostridia	Clostridiales	Clostridiaceae	Clostridium_sensu_stricto_1	NA
LC028648.1.1506	-0.641238	0.0440323	0.160625	-0.0632064	0.308451	0.533239	0.352037	0.0119905	0.142473	0.173662	0.242524	0.285795	0.0756573	0.000673923	0.265971	0.717712	0.210429	0.0690623	TRUE	FALSE	TRUE	TRUE	TRUE	TRUE	Bacteria	Firmicutes	Clostridia	Oscillospirales	Oscillospiraceae	UCG-005	uncultured_rumen
EU775892.1.1387	0.0162882	0.0838977	-0.341477	-0.244121	-1.11916	-1.02973	0.374605	0.0175852	0.153749	0.19686	0.287241	0.322923	0.966532	0.0020335	0.0617857	0.254903	0.00592743	0.0153029	TRUE	TRUE	TRUE	TRUE	FALSE	TRUE	Bacteria	Firmicutes	Clostridia	Clostridia	Hungateiclostridiaceae	Saccharofermentans	rumen_bacterium
EU472405.1.1401	0.0663349	-0.0643335	-0.39061	0.210801	-0.0568917	0.676008	0.304784	0.00946795	0.124919	0.175189	0.248498	0.306286	0.833154	0.000138546	0.0140807	0.263264	0.824658	0.0583432	TRUE	FALSE	TRUE	TRUE	TRUE	TRUE	Bacteria	Firmicutes	Clostridia	Oscillospirales	[Eubacterium]_coprostanoligenes_group	[Eubacterium]_coprostanoligenes_group	uncultured_bacterium
AB034005.1.1504	-3.03862	0.0701639	0.176199	1.02933	-1.24477	0.699102	0.313056	0.00955557	0.115885	0.178356	0.253812	0.297398	0.0104482	0.018047	0.26777	0.0287359	0.0391509	0.143115	FALSE	FALSE	TRUE	TRUE	TRUE	TRUE	Bacteria	Firmicutes	Clostridia	Oscillospirales	Ruminococcaceae	Ruminococcus	Ruminococcus_flavefaciens
GQ448234.1.1288	0.119933	0.0671186	-0.0181281	-0.307671	-0.0932186	-0.0461096	0.342331	0.0119414	0.146783	0.169578	0.246277	0.292216	0.728069	2.04996e-06	0.902377	0.0777421	0.707215	0.875478	TRUE	FALSE	TRUE	TRUE	TRUE	TRUE	Bacteria	Cyanobacteria	Vampirivibrionia	Gastranaerophilales	Gastranaerophilales	Gastranaerophilales	uncultured_rumen
AB614892.1.1498	1.15749	-0.054338	0.13759	-0.290443	-0.151705	0.0680799	0.428702	0.0130857	0.150405	0.208815	0.263285	0.319544	0.0134106	0.000451259	0.370685	0.178817	0.570604	0.83334	TRUE	FALSE	TRUE	TRUE	TRUE	TRUE	Bacteria	Firmicutes	Clostridia	Clostridia	Hungateiclostridiaceae	Ruminiclostridium	uncultured_rumen
EU463484.1.1363	-0.64932	0.0503154	-0.061433	0.114054	0.0113175	-0.209846	0.400947	0.0147099	0.183568	0.182848	0.277988	0.319933	0.112335	0.00133951	0.739436	0.535933	0.967706	0.515224	TRUE	FALSE	TRUE	TRUE	TRUE	TRUE	Bacteria	Actinobacteriota	Coriobacteriia	Coriobacteriales	Eggerthellaceae	uncultured	uncultured_bacterium
JF682930.1.1260	0.00207647	-0.0573369	-0.0377194	0.164133	0.40524	0.0187247	0.350989	0.0106104	0.125037	0.18784	0.253258	0.297181	0.995409	0.000430845	0.769761	0.404942	0.144038	0.951137	TRUE	FALSE	TRUE	TRUE	TRUE	TRUE	Archaea	Euryarchaeota	Methanobacteria	Methanobacteriales	Methanobacteriaceae	Methanobrevibacter	NA
JQ190624.1.1361	-1.15667	0.0357392	-0.0357835	0.291218	-0.124609	0.755048	0.31207	0.00989289	0.122755	0.168929	0.237429	0.293861	0.00139606	0.0017367	0.773669	0.100148	0.605474	0.0182964	FALSE	FALSE	TRUE	TRUE	TRUE	FALSE	Bacteria	Firmicutes	Clostridia	Oscillospirales	Oscillospiraceae	UCG-005	uncultured_organism
KR067741.1.1348	-0.0560335	-0.0486892	0.329024	0.161854	-0.0701332	0.507483	0.304038	0.0087628	0.113448	0.176983	0.251417	0.294652	0.865534	0.0114985	0.0624915	0.427882	0.798406	0.18349	TRUE	FALSE	TRUE	TRUE	TRUE	TRUE	Bacteria	Firmicutes	Clostridia	Oscillospirales	Oscillospiraceae	NA	NA
EU776256.1.1400	-0.528716	0.0397061	0.252702	0.0181906	0.191108	-0.141038	0.298312	0.00875188	0.112205	0.172807	0.244513	0.288924	0.106743	0.00107991	0.0480052	0.918247	0.452563	0.635972	TRUE	FALSE	TRUE	TRUE	TRUE	FALSE	Bacteria	Bacteroidota	Bacteroidia	Bacteroidales	Rikenellaceae	Rikenellaceae_RC9_gut_group	uncultured_bacterium
EU471534.1.1371	0.262349	0.0249391	-0.0839951	-0.211161	-0.0181479	-0.241999	0.323699	0.0100651	0.131951	0.17169	0.252904	0.287062	0.424504	0.0195203	0.529579	0.22897	0.943305	0.406361	TRUE	FALSE	TRUE	TRUE	TRUE	FALSE	Bacteria	Firmicutes	Clostridia	Oscillospirales	Oscillospiraceae	V9D2013_group	uncultured_bacterium
EU463523.1.1380	-0.52372	0.0316404	-0.167425	0.113164	-0.0432061	0.149673	0.311605	0.0119994	0.134665	0.171153	0.246966	0.283458	0.103942	0.0134993	0.224081	0.513898	0.86238	0.601643	TRUE	FALSE	TRUE	TRUE	TRUE	TRUE	Bacteria	Firmicutes	Bacilli	Erysipelotrichales	Erysipelotrichaceae	[Anaerorhabdus]_furcosa_group	uncultured_bacterium
GQ451273.1.1498	-0.510588	0.0365305	-0.0625563	-0.00599447	0.0944959	0.481741	0.332666	0.012034	0.125391	0.174929	0.248434	0.296225	0.145645	0.00834499	0.625093	0.973115	0.709006	0.124712	TRUE	FALSE	TRUE	TRUE	TRUE	TRUE	Bacteria	Firmicutes	Clostridia	Christensenellales	Christensenellaceae	Christensenellaceae_R-7_group	uncultured_bacterium
EU464526.1.1381	1.18349	-0.0526709	-0.236839	-0.348839	0.0842069	0.0276661	0.304	0.00987587	0.118246	0.172151	0.24618	0.294672	0.00299461	0.000331398	0.0730291	0.0702304	0.73939	0.927053	FALSE	FALSE	TRUE	TRUE	TRUE	TRUE	Bacteria	Cyanobacteria	Vampirivibrionia	Gastranaerophilales	Gastranaerophilales	Gastranaerophilales	gut_metagenome
EU471817.1.1377	-0.530002	-0.0368002	0.11149	0.509186	-0.4223	-0.622739	0.4388	0.0116992	0.143258	0.208094	0.263994	0.299956	0.238875	0.00438081	0.444029	0.0221091	0.122757	0.048764	TRUE	FALSE	TRUE	FALSE	TRUE	TRUE	Bacteria	Verrucomicrobiota	Lentisphaeria	Oligosphaerales	Oligosphaeraceae	horsej-a03	uncultured_bacterium
EU776750.1.1363	-0.414501	0.0316075	-0.118786	-0.0996984	0.349567	0.769427	0.312548	0.0110638	0.124568	0.165289	0.238076	0.279647	0.194782	0.0076996	0.347914	0.550925	0.15243	0.00996535	TRUE	FALSE	TRUE	TRUE	TRUE	TRUE	Bacteria	Firmicutes	Negativicutes	Acidaminococcales	Acidaminococcaceae	Phascolarctobacterium	NA
JX095658.1.1391	0.0175005	0.0490556	-0.210548	-0.197471	0.0521391	0.0817454	0.315377	0.0088852	0.127018	0.174104	0.247459	0.301276	0.956532	7.53427e-05	0.119623	0.275753	0.836159	0.790096	TRUE	FALSE	TRUE	TRUE	TRUE	TRUE	Bacteria	Cyanobacteria	Vampirivibrionia	Gastranaerophilales	Gastranaerophilales	Gastranaerophilales	NA
EU473563.1.1360	-1.44909	-0.0696189	0.100334	1.03978	-0.565968	NA	0.308617	0.0103823	0.12135	0.179079	0.255063	NA	0.00933997	0.00257411	0.45481	0.00437738	0.0907203	1	TRUE	FALSE	TRUE	TRUE	TRUE	TRUE	Bacteria	Proteobacteria	Alphaproteobacteria	Rhodospirillales	uncultured	uncultured	uncultured_bacterium
FJ677357.1.1372	-0.327002	0.0286703	-0.0146333	-0.0339666	0.120069	0.250138	0.317563	0.00998988	0.134296	0.172375	0.240381	0.280452	0.31086	0.00721827	0.913912	0.845034	0.620848	0.379099	TRUE	FALSE	TRUE	TRUE	TRUE	TRUE	Bacteria	Firmicutes	Clostridia	Oscillospirales	Oscillospiraceae	UCG-005	NA
HM008840.1.1353	-0.344204	0.0631031	-0.262468	-0.12841	0.0564878	0.466925	0.333512	0.0141702	0.140973	0.179995	0.242958	0.30502	0.311202	0.000132279	0.0735457	0.481716	0.817903	0.137453	TRUE	FALSE	TRUE	TRUE	TRUE	TRUE	Bacteria	Firmicutes	Clostridia	Oscillospirales	Oscillospiraceae	NK4A214_group	uncultured_rumen
JF807265.1.1256	0.258995	-0.0324652	-0.400665	0.0598071	0.284548	-0.245045	0.310965	0.00983863	0.117784	0.180731	0.247306	0.284218	0.419954	0.00575033	0.00472702	0.745979	0.270625	0.404217	TRUE	FALSE	FALSE	TRUE	TRUE	TRUE	Archaea	Thermoplasmatota	Thermoplasmata	Methanomassiliicoccales	Methanomethylophilaceae	Candidatus_Methanomethylophilus	NA
AF371675.1.1449	-0.0682381	-0.0503923	0.269428	0.344789	-0.587774	-0.555932	0.32191	0.00995137	0.124002	0.173477	0.25338	0.294791	0.835681	0.000278023	0.0505434	0.0701733	0.038786	0.0837479	TRUE	FALSE	TRUE	TRUE	TRUE	TRUE	Bacteria	Firmicutes	Clostridia	Lachnospirales	Lachnospiraceae	NA	NA
AB507460.1.1537	-0.042005	0.0264395	-0.0347268	-0.16875	0.167304	0.36963	0.314074	0.00972142	0.117587	0.173707	0.24719	0.288628	0.895655	0.0175225	0.772408	0.349046	0.510383	0.222695	TRUE	FALSE	TRUE	TRUE	TRUE	TRUE	Bacteria	Firmicutes	Clostridia	Christensenellales	Christensenellaceae	Christensenellaceae_R-7_group	unidentified_rumen
EU470307.1.1405	-1.96358	0.136746	0.990701	-0.267911	0.875588	0.591729	0.309554	0.0166081	0.152967	0.18169	0.259012	0.326959	3.70122e-05	2.7966e-06	3.03932e-05	0.166081	0.00546313	0.0954256	FALSE	FALSE	FALSE	TRUE	FALSE	TRUE	Bacteria	Verrucomicrobiota	Kiritimatiellae	WCHB1-41	WCHB1-41	WCHB1-41	uncultured_bacterium
AB009220.1.1421	-0.843523	0.0256901	-0.393825	0.19553	0.484164	0.215105	0.329762	0.00984688	0.13483	0.171915	0.259722	0.298613	0.0197673	0.0177616	0.00912398	0.2703	0.0786925	0.480562	TRUE	FALSE	TRUE	TRUE	TRUE	TRUE	Bacteria	Firmicutes	Clostridia	Clostridia	Hungateiclostridiaceae	Saccharofermentans	unidentified_rumen
EU774116.1.1366	-1.82518	0.0701838	-0.335465	0.549151	0.274088	0.223587	0.303008	0.00885412	0.114	0.175249	0.24906	0.294295	0.00094491	0.000214122	0.0258573	0.0202333	0.3133	0.476191	FALSE	FALSE	FALSE	TRUE	FALSE	TRUE	Bacteria	Firmicutes	Clostridia	Oscillospirales	Ruminococcaceae	Ruminococcus	NA
LC028748.1.1513	-0.170885	-0.0471819	-0.240998	0.293988	-0.0355627	0.0204282	0.308866	0.0100643	0.121051	0.180815	0.24803	0.291607	0.58881	0.000348995	0.0663821	0.12626	0.888033	0.945142	TRUE	FALSE	TRUE	FALSE	TRUE	TRUE	Bacteria	Firmicutes	Clostridia	Lachnospirales	Lachnospiraceae	NA	NA
EU468217.1.1334	-0.65957	0.046801	0.387477	0.0844521	-0.481357	-0.131923	0.498262	0.0149069	0.170069	0.222189	0.279261	0.316842	0.194421	0.0034901	0.0291084	0.706241	0.0938492	0.679757	TRUE	FALSE	TRUE	TRUE	FALSE	TRUE	Bacteria	NA	NA	NA	NA	NA	NA
JQ184719.1.1324	0.0100869	0.0333508	0.0944898	-0.232926	0.303196	0.0975792	0.300477	0.00982152	0.12219	0.168036	0.242193	0.282345	0.973537	0.0027255	0.447961	0.18024	0.224379	0.73308	TRUE	FALSE	TRUE	TRUE	TRUE	TRUE	Bacteria	Firmicutes	Clostridia	Clostridia_UCG-014	Clostridia_UCG-014	Clostridia_UCG-014	uncultured_bacterium
AF001758.1.1440	-1.40949	-0.0477718	0.0934158	0.638266	0.426341	1.31661	0.304312	0.00884627	0.119176	0.171273	0.247007	0.282995	0.000325837	7.36561e-05	0.445333	0.00202566	0.104875	0.000312786	FALSE	FALSE	TRUE	TRUE	TRUE	TRUE	Bacteria	Firmicutes	Clostridia	Oscillospirales	Oscillospiraceae	NK4A214_group	unidentified_rumen
JX096044.1.1382	-0.955586	-0.0586573	0.703936	0.581485	-0.452451	0.670691	0.307768	0.0124392	0.129093	0.177359	0.247903	0.316354	0.0126225	0.00109598	0.000404129	0.00955105	0.101279	0.0630308	TRUE	FALSE	FALSE	TRUE	TRUE	TRUE	Bacteria	Firmicutes	Clostridia	Oscillospirales	UCG-010	UCG-010	NA
AB506342.1.1507	-1.98519	0.051738	-0.0133922	0.455984	0.509015	1.37058	0.309401	0.0106388	0.126664	0.177688	0.258497	0.296524	0.000676474	0.00281383	0.919243	0.0425515	0.0964658	0.00360721	FALSE	FALSE	TRUE	TRUE	TRUE	TRUE	Bacteria	Firmicutes	Clostridia	Oscillospirales	Oscillospiraceae	UCG-005	NA
EU776154.1.1278	0.542166	-0.0414423	-0.305044	-0.0600374	0.00135706	0.093012	0.366124	0.0118527	0.148898	0.180808	0.255369	0.301454	0.148433	0.00140615	0.0487703	0.742017	0.995793	0.759668	TRUE	FALSE	TRUE	TRUE	TRUE	TRUE	Bacteria	Firmicutes	Clostridia	Christensenellales	Christensenellaceae	Christensenellaceae_R-7_group	uncultured_prokaryote
EU474898.1.1400	-4.40314	-0.0915778	0.556843	2.59364	-1.3693	-1.06002	0.321909	0.00915357	0.134653	0.175695	0.265755	0.306852	9.48692e-06	5.77682e-05	0.00610992	6.07339e-06	0.00211014	0.0135583	FALSE	FALSE	TRUE	FALSE	FALSE	FALSE	Bacteria	Firmicutes	Clostridia	Oscillospirales	Oscillospiraceae	UCG-002	uncultured_bacterium
HQ785602.1.1437	1.1418	-0.137354	0.0246559	0.521598	-0.936325	-1.85447	0.311367	0.00881263	0.114135	0.179074	0.251565	0.296015	0.0350724	0.000573932	0.842824	0.0618581	0.0337604	0.00820895	TRUE	FALSE	TRUE	TRUE	TRUE	TRUE	Bacteria	Firmicutes	Clostridia	Eubacteriales	Anaerofustaceae	Anaerofustis	uncultured_organism
JX096184.1.1394	0.652586	0.0272943	0.00450407	-0.381451	-0.210408	-0.189816	0.304126	0.00898581	0.121289	0.171194	0.250549	0.289128	0.0513509	0.00952656	0.970942	0.044149	0.416204	0.522947	TRUE	FALSE	TRUE	TRUE	TRUE	TRUE	Bacteria	Firmicutes	Clostridia	Oscillospirales	Ruminococcaceae	uncultured	NA
EU473596.1.1371	0.579736	-0.0480606	-0.0164736	-0.120808	0.404591	-0.261226	0.313048	0.00925741	0.122866	0.178288	0.251359	0.288679	0.088789	0.000224999	0.895564	0.510879	0.133457	0.383326	TRUE	FALSE	TRUE	TRUE	TRUE	TRUE	Bacteria	Firmicutes	Clostridia	Oscillospirales	UCG-010	UCG-010	uncultured_bacterium
EU474636.1.1387	0.0529816	-0.0356228	-0.138294	0.276036	-0.342352	-0.491005	0.397031	0.0106048	0.141749	0.21542	0.274005	0.303312	0.895741	0.00467832	0.345806	0.220876	0.231992	0.127788	TRUE	FALSE	TRUE	TRUE	TRUE	TRUE	Bacteria	Firmicutes	Clostridia	Peptostreptococcales-Tissierellales	Anaerovoracaceae	Family_XIII_AD3011_group	uncultured_bacterium
DQ825191.1.1394	-0.207839	-0.0487694	0.260866	0.32127	-0.200857	-0.314509	0.350703	0.0103433	0.129896	0.184812	0.24317	0.281138	0.557866	5.20281e-05	0.0536913	0.0924031	0.415328	0.272146	TRUE	FALSE	TRUE	FALSE	TRUE	TRUE	Bacteria	Firmicutes	Clostridia	Lachnospirales	Lachnospiraceae	NA	NA
HM124327.1.1483	-1.24366	-0.0395497	0.213749	0.52032	0.393571	0.551032	0.303474	0.0088668	0.113241	0.176251	0.250533	0.294216	0.0148762	0.0111566	0.132122	0.0418795	0.191292	0.134383	TRUE	FALSE	TRUE	TRUE	TRUE	TRUE	Bacteria	Firmicutes	Clostridia	Oscillospirales	Butyricicoccaceae	UCG-008	uncultured_bacterium
GQ451200.1.1489	0.0344475	-0.0819644	-0.0819756	0.385059	-0.359624	0.268663	0.323883	0.00961604	0.128226	0.175373	0.253666	0.299699	0.916708	3.91006e-07	0.532266	0.044261	0.176714	0.384178	TRUE	FALSE	TRUE	TRUE	TRUE	TRUE	Bacteria	Cyanobacteria	Vampirivibrionia	Gastranaerophilales	Gastranaerophilales	Gastranaerophilales	NA
EU466238.1.1379	0.550401	-0.0267272	-0.176531	-0.0578042	0.0117178	-0.523601	0.30874	0.00982396	0.116272	0.173614	0.248336	0.287998	0.0963191	0.0165734	0.151206	0.744108	0.963032	0.0905096	TRUE	FALSE	TRUE	TRUE	TRUE	TRUE	Bacteria	Firmicutes	Clostridia	Clostridia_UCG-014	Clostridia_UCG-014	Clostridia_UCG-014	uncultured_Acetivibrio
EU463738.1.1373	-0.955568	0.0551432	-0.121475	0.181699	-0.0155601	0.153655	0.313196	0.00891618	0.11668	0.179476	0.245267	0.287089	0.00863222	2.37517e-05	0.315476	0.328529	0.950312	0.600899	FALSE	FALSE	TRUE	FALSE	TRUE	TRUE	Bacteria	Firmicutes	Clostridia	Lachnospirales	Lachnospiraceae	Marvinbryantia	uncultured_Lachnospiraceae
MF788066.1.1262	0.451464	-0.101175	-0.741762	0.662985	-0.23439	-1.5534	0.304241	0.00898428	0.113957	0.175231	0.248784	0.293349	0.188365	2.93119e-05	0.000626515	0.00914295	0.38249	0.00183793	TRUE	FALSE	FALSE	TRUE	TRUE	TRUE	Archaea	Euryarchaeota	Methanobacteria	Methanobacteriales	Methanobacteriaceae	Methanobrevibacter	NA
JX095195.1.1404	-2.23353	-0.0638789	-0.794508	1.04079	1.30451	0.429955	0.303977	0.0089926	0.114641	0.17615	0.250538	0.295311	0.00182699	0.00207471	0.00227572	0.00410704	0.00648566	0.21912	FALSE	FALSE	FALSE	TRUE	TRUE	TRUE	Bacteria	Firmicutes	Clostridia	Lachnospirales	Lachnospiraceae	NA	NA
AB746664.1.1536	6.70305	-0.186954	-0.250046	-1.83288	-1.33222	-2.02958	0.367578	0.00913054	0.131859	0.178535	0.275137	0.31816	0.000359768	0.000254707	0.154192	0.00197058	0.0168043	0.00779911	FALSE	FALSE	TRUE	TRUE	TRUE	TRUE	Bacteria	Firmicutes	Clostridia	Lachnospirales	Lachnospiraceae	NA	NA
KC163023.1.1526	1.21046	-0.0698258	-0.679633	0.145823	-1.04716	-0.47988	0.322359	0.00897566	0.115577	0.181565	0.24896	0.292588	0.00558399	5.33721e-05	0.000369858	0.445095	0.00297148	0.13961	TRUE	FALSE	FALSE	TRUE	TRUE	TRUE	Bacteria	Firmicutes	Clostridia	Oscillospirales	Oscillospiraceae	NK4A214_group	NA
EU463725.1.1407	0.492825	-0.0548944	0.0318451	0.0959839	-0.432229	-0.10418	0.420384	0.0143936	0.172254	0.20114	0.246933	0.304784	0.247104	0.000405878	0.854141	0.63548	0.0867189	0.734047	TRUE	FALSE	TRUE	TRUE	TRUE	TRUE	Bacteria	Firmicutes	Bacilli	Erysipelotrichales	Erysipelotrichaceae	uncultured	uncultured_bacterium
DQ456479.1.1447	-0.588611	-0.0327605	-0.4474	0.451074	0.0019596	0.119918	0.313861	0.00870335	0.116152	0.172954	0.251276	0.295072	0.0934916	0.00445662	0.00389522	0.0283608	0.993948	0.69394	TRUE	FALSE	FALSE	TRUE	TRUE	TRUE	Bacteria	Firmicutes	Clostridia	Clostridia_UCG-014	Clostridia_UCG-014	Clostridia_UCG-014	NA
FJ951869.1.1490	0.208096	-0.0319246	-0.0462397	0.0667902	-0.348859	0.0349692	0.298158	0.00952431	0.116922	0.169383	0.243652	0.286823	0.495894	0.00436821	0.698059	0.698898	0.17271	0.904581	TRUE	FALSE	TRUE	TRUE	TRUE	TRUE	Bacteria	Firmicutes	Clostridia	Lachnospirales	Lachnospiraceae	Roseburia	Roseburia_sp.
GQ132776.1.1362	-1.21322	0.11686	-0.526615	NA	0.492426	0.127284	0.310664	0.00977168	0.11883	NA	0.25586	0.297515	0.0174637	0.000280147	0.0114072	1	0.126601	0.690806	TRUE	FALSE	TRUE	TRUE	TRUE	TRUE	Bacteria	Firmicutes	Clostridia	Clostridiales	Clostridiaceae	Clostridium_sensu_stricto_1	NA
JX218633.1.1494	-0.226731	0.0363835	-0.133696	-0.033171	-0.0674751	0.021461	0.301939	0.00982723	0.119667	0.168864	0.24086	0.280969	0.46066	0.00124309	0.27595	0.846072	0.781986	0.939805	TRUE	FALSE	TRUE	TRUE	TRUE	TRUE	Bacteria	Firmicutes	Clostridia	Monoglobales	Monoglobaceae	Monoglobus	uncultured_rumen
EU842427.1.1504	-1.38282	-0.0483616	0.637787	0.719486	-0.500875	0.542181	0.302224	0.00887557	0.114946	0.175402	0.249494	0.291505	0.00378849	0.0015891	0.001448	0.00634366	0.0914624	0.112234	FALSE	FALSE	FALSE	TRUE	TRUE	FALSE	Bacteria	Patescibacteria	Saccharimonadia	Saccharimonadales	Saccharimonadaceae	Candidatus_Saccharimonas	uncultured_rumen
CT574055.6.1315	0.220053	0.0262479	-0.0243159	-0.275291	0.115605	0.107617	0.293922	0.00896461	0.124154	0.16552	0.24082	0.291195	0.462356	0.00803874	0.846608	0.111128	0.636156	0.715403	TRUE	FALSE	TRUE	TRUE	TRUE	TRUE	Bacteria	Firmicutes	Clostridia	Oscillospirales	Oscillospiraceae	UCG-005	NA
EU464281.1.1293	-0.190041	-0.0819723	-0.108299	0.495973	-0.273726	-0.136333	0.337367	0.0140203	0.131788	0.175067	0.251645	0.291253	0.577556	2.42754e-06	0.417915	0.00830307	0.285667	0.643218	TRUE	FALSE	TRUE	TRUE	TRUE	FALSE	Bacteria	Firmicutes	Clostridia	Clostridia_UCG-014	Clostridia_UCG-014	Clostridia_UCG-014	NA
GQ358510.1.1574	-1.7475	0.0383857	-0.468027	0.727704	0.258034	-0.0636225	0.322538	0.009231	0.127658	0.172202	0.256687	0.293514	9.06329e-05	0.000965728	0.00254173	0.000846865	0.331838	0.831521	FALSE	FALSE	FALSE	TRUE	TRUE	TRUE	Bacteria	Campilobacterota	Campylobacteria	Campylobacterales	Campylobacteraceae	Campylobacter	uncultured_Campylobacteraceae
KR067875.1.1480	0.183369	-0.035495	-0.00763274	0.0105328	0.175214	0.191176	0.313708	0.011235	0.132863	0.173406	0.237842	0.281592	0.562515	0.00319836	0.954506	0.951902	0.46609	0.501535	TRUE	FALSE	TRUE	TRUE	TRUE	TRUE	Bacteria	Firmicutes	Clostridia	Oscillospirales	Ruminococcaceae	Ruminococcus	uncultured_bacterium
AY854353.1.1525	-0.329228	0.0514267	0.517459	-0.435276	0.930379	1.23415	0.306514	0.00887208	0.113964	0.175109	0.249333	0.290788	0.3184	0.000665942	0.00266592	0.0418571	0.00734452	0.00382066	TRUE	FALSE	FALSE	TRUE	TRUE	TRUE	Bacteria	Firmicutes	Clostridia	Clostridia_UCG-014	Clostridia_UCG-014	Clostridia_UCG-014	NA
KJ206880.1.1472	-0.0577459	0.113351	0.267508	-0.644722	0.314366	-0.228265	0.310063	0.00918374	0.124911	0.174651	0.253592	0.289564	0.855981	2.24101e-07	0.0578796	0.00416664	0.243407	0.448801	TRUE	FALSE	TRUE	TRUE	TRUE	TRUE	Bacteria	Firmicutes	Clostridia	Clostridiales	Clostridiaceae	Clostridium_sensu_stricto_1	NA
FJ951883.1.1510	0.432884	0.144268	0.97461	-1.13483	1.19743	0.569816	0.307455	0.00879442	0.113867	0.176883	0.251658	0.294766	0.231908	8.08373e-05	0.00102305	0.00303325	0.00891734	0.125366	TRUE	FALSE	FALSE	TRUE	TRUE	TRUE	Bacteria	Firmicutes	Clostridia	Clostridia_UCG-014	Clostridia_UCG-014	Clostridia_UCG-014	NA
GQ451215.1.1487	-0.0183349	-0.0408934	-0.154231	0.330186	-0.384259	-0.43504	0.402064	0.0132406	0.16149	0.194281	0.257636	0.286938	0.963813	0.00330974	0.34424	0.0955615	0.142245	0.135908	TRUE	FALSE	TRUE	TRUE	TRUE	TRUE	Bacteria	Firmicutes	Clostridia	Lachnospirales	Lachnospiraceae	NA	NA
EU794097.1.1467	1.42993	-0.047784	-0.901426	-0.365601	-0.816237	0.122861	0.306383	0.0090115	0.117307	0.177371	0.251466	0.303229	0.0185706	0.0130926	0.00457918	0.131342	0.0476366	0.712511	TRUE	FALSE	FALSE	TRUE	TRUE	TRUE	Bacteria	Spirochaetota	Spirochaetia	Spirochaetales	Spirochaetaceae	Treponema	NA
KC000018.1.1290	-0.152848	0.0397261	0.445933	-0.358998	0.622798	0.389728	0.318873	0.00991806	0.125457	0.177393	0.257511	0.30425	0.648669	0.00707511	0.0120073	0.089435	0.0519669	0.247494	TRUE	FALSE	TRUE	TRUE	TRUE	TRUE	Bacteria	Firmicutes	Clostridia	Lachnospirales	Lachnospiraceae	Anaerosporobacter	Anaerosporobacter_mobilis
EU475834.1.1376	-1.85482	0.054667	-0.188615	0.545992	0.186547	0.69283	0.302876	0.0090755	0.117737	0.176861	0.24985	0.293811	0.000174099	0.000196736	0.143618	0.0129897	0.474335	0.0427357	FALSE	FALSE	TRUE	TRUE	TRUE	TRUE	Bacteria	Firmicutes	Clostridia	Oscillospirales	Ruminococcaceae	Ruminococcus	Bacteroidetes_bacterium
AB540985.1.1476	0.716229	-0.0828228	0.444795	-0.0279582	-0.147486	-0.57609	0.305277	0.00873031	0.114516	0.17568	0.251115	0.293655	0.0658735	0.000219958	0.0115935	0.879785	0.582506	0.107042	TRUE	FALSE	TRUE	TRUE	TRUE	TRUE	Bacteria	Firmicutes	Clostridia	Clostridiales	Clostridiaceae	Clostridium_sensu_stricto_1	Clostridium_moniliforme
EU466103.1.1399	0.382681	-0.0438658	-0.730493	0.442147	-1.14852	-1.88319	0.324139	0.00990555	0.134381	0.177863	0.265909	0.306193	0.282436	0.0044307	0.00160839	0.0474255	0.00498702	0.000846756	TRUE	FALSE	FALSE	TRUE	FALSE	FALSE	Bacteria	Firmicutes	Clostridia	Oscillospirales	UCG-010	UCG-010	NA
KJ874039.1.1315	0.427376	0.0825028	0.143674	-0.419719	-0.616217	0.127845	0.429497	0.0123565	0.156395	0.209812	0.290024	0.312309	0.341091	3.48267e-05	0.377974	0.0707486	0.0571016	0.690137	TRUE	FALSE	TRUE	TRUE	TRUE	TRUE	Bacteria	Bacteroidota	Bacteroidia	Bacteroidales	Rikenellaceae	Rikenellaceae_RC9_gut_group	uncultured_bacterium
JX095665.1.1394	-0.827387	-0.0366673	-0.173652	0.403669	0.241617	0.530668	0.310041	0.00917513	0.120996	0.178676	0.249104	0.289825	0.0218471	0.00209914	0.179052	0.0451532	0.352919	0.0942987	TRUE	FALSE	TRUE	TRUE	TRUE	TRUE	Bacteria	Firmicutes	Clostridia	Monoglobales	Monoglobaceae	Monoglobus	NA
EU471919.1.1378	-0.775245	-0.0554163	-0.503371	0.856258	-0.502305	-0.0996004	0.316174	0.00990559	0.121845	0.178048	0.249648	0.290846	0.0279384	6.61134e-05	0.00101811	0.000277755	0.0638677	0.737099	TRUE	FALSE	FALSE	FALSE	TRUE	TRUE	Bacteria	Firmicutes	Bacilli	Erysipelotrichales	Erysipelatoclostridiaceae	UCG-004	NA
EU778553.1.1386	1.8041	0.0327158	-0.389428	-0.574085	-0.223789	-0.874876	0.304436	0.00875053	0.115248	0.17714	0.25081	0.292481	0.00195137	0.0134492	0.0196944	0.0229276	0.413128	0.0304044	TRUE	FALSE	TRUE	TRUE	TRUE	TRUE	Bacteria	Firmicutes	Clostridia	Lachnospirales	Lachnospiraceae	NA	NA
EU772148.1.1396	-0.348097	-0.118726	0.371971	0.522698	-0.160101	0.152392	0.304595	0.00875654	0.113271	0.17756	0.252027	0.29593	0.371472	0.00539568	0.0815474	0.0986201	0.590249	0.657846	FALSE	FALSE	TRUE	FALSE	TRUE	TRUE	Bacteria	Firmicutes	Clostridia	Oscillospirales	[Eubacterium]_coprostanoligenes_group	[Eubacterium]_coprostanoligenes_group	uncultured_Clostridium
EU463674.1.1297	-1.07091	0.0855287	0.587691	-0.136158	0.382001	0.35459	0.369307	0.0115614	0.140886	0.190831	0.275026	0.314889	0.0176016	4.11297e-05	0.00240665	0.49362	0.19825	0.289262	FALSE	FALSE	FALSE	FALSE	FALSE	TRUE	Bacteria	Firmicutes	Clostridia	Christensenellales	Christensenellaceae	Christensenellaceae_R-7_group	uncultured_bacterium
KJ874073.1.1315	-2.00569	0.100775	-0.178032	0.306259	0.448496	0.297918	0.315532	0.00983378	0.120244	0.179188	0.249954	0.298304	0.000219073	7.06835e-06	0.17699	0.125798	0.110509	0.347184	FALSE	FALSE	TRUE	TRUE	TRUE	TRUE	Bacteria	Firmicutes	Clostridia	Monoglobales	Monoglobaceae	Monoglobus	uncultured_bacterium
EU472460.1.1233	1.21552	-0.0416006	-0.564164	-0.0811673	-0.546346	-1.3751	0.311695	0.0114294	0.126753	0.187273	0.263718	0.302312	0.0114127	0.0149067	0.00669668	0.682774	0.0930374	0.00612016	TRUE	FALSE	TRUE	TRUE	TRUE	TRUE	Bacteria	Firmicutes	Clostridia	Oscillospirales	Oscillospiraceae	UCG-002	uncultured_Ruminococcaceae
EU473590.1.1377	0.267338	-0.0488344	-1.101	0.508988	0.112097	-0.72005	0.331951	0.0129534	0.132177	0.178352	0.264014	0.302346	0.441373	0.0044164	1.60072e-05	0.0189702	0.681108	0.0411237	TRUE	FALSE	FALSE	TRUE	TRUE	TRUE	Bacteria	Firmicutes	Clostridia	Oscillospirales	Oscillospiraceae	NA	NA
EU473581.1.1415	0.270424	-0.0470168	-0.618396	0.14671	-1.00372	1.44793	0.346847	0.0118934	0.140668	0.178999	0.265771	0.3313	0.470865	0.0108161	0.00704735	0.449726	0.0129347	0.00721911	TRUE	FALSE	TRUE	TRUE	TRUE	TRUE	Bacteria	Bacteroidota	Bacteroidia	Bacteroidales	p-251-o5	p-251-o5	uncultured_bacterium
FJ032490.1.1227	0.836876	-0.0286842	-0.100375	-0.154745	-0.268561	-0.168183	0.32377	0.0106273	0.136153	0.174203	0.249365	0.298596	0.0165639	0.0128047	0.468445	0.383575	0.292656	0.578718	TRUE	FALSE	TRUE	TRUE	TRUE	TRUE	Bacteria	Firmicutes	Clostridia	Oscillospirales	Oscillospiraceae	UCG-002	NA
AY977392.1.1351	0.463922	-0.0261564	0.403906	-0.142705	0.308503	-0.4698	0.299348	0.0087661	0.112153	0.172667	0.245545	0.286976	0.14947	0.0124344	0.00415989	0.4261	0.234996	0.129878	TRUE	FALSE	FALSE	FALSE	TRUE	TRUE	Bacteria	Firmicutes	Clostridia	Lachnospirales	Lachnospiraceae	NA	NA
HK557089.3.1395	1.24348	-0.0637213	-0.43199	-0.0943421	-0.612324	-0.0693076	0.450504	0.0190417	0.185552	0.227594	0.291507	0.353358	0.0120725	0.00321466	0.0305105	0.682906	0.0485641	0.84648	TRUE	FALSE	TRUE	TRUE	TRUE	TRUE	Bacteria	Firmicutes	Bacilli	Lactobacillales	Streptococcaceae	Streptococcus	NA
EU775794.1.1409	-0.135083	-0.0456032	-0.101754	0.29255	-0.117045	-0.0879989	0.330342	0.0119966	0.13584	0.188675	0.260999	0.315687	0.692158	0.00420864	0.472934	0.155422	0.664429	0.786733	TRUE	FALSE	TRUE	TRUE	TRUE	TRUE	Bacteria	Firmicutes	Bacilli	Lactobacillales	Streptococcaceae	Streptococcus	NA
KT834747.1.1479	-0.73958	0.0789339	-0.128697	0.0210077	0.374657	-0.475474	0.442953	0.0141645	0.151258	0.213333	0.261576	0.314445	0.104742	3.7528e-06	0.401179	0.922171	0.161752	0.140321	TRUE	FALSE	TRUE	TRUE	TRUE	TRUE	Bacteria	Firmicutes	Clostridia	Clostridiales	Clostridiaceae	Clostridium_sensu_stricto_1	NA
LC028611.1.1506	0.654103	0.0285655	-0.152621	-0.530802	0.443093	0.469638	0.302331	0.00908221	0.122417	0.172588	0.243453	0.298332	0.047051	0.00667136	0.231614	0.00769183	0.0887645	0.136291	TRUE	FALSE	TRUE	TRUE	TRUE	TRUE	Bacteria	Firmicutes	Clostridia	Oscillospirales	Oscillospiraceae	UCG-005	NA
KC551546.1.1454	0.824176	-0.0327254	0.261474	-0.330842	0.169048	-0.0788112	0.312679	0.0112884	0.132894	0.168947	0.251436	0.289414	0.0150948	0.00832397	0.0618549	0.0629988	0.508373	0.787921	FALSE	FALSE	TRUE	TRUE	TRUE	TRUE	Bacteria	Firmicutes	Clostridia	Oscillospirales	[Eubacterium]_coprostanoligenes_group	[Eubacterium]_coprostanoligenes_group	uncultured_Ruminococcaceae
JF682069.1.1320	6.5003	-0.955353	7.91849	0.917148	-1.56836	-5.34866	0.331981	0.0102746	0.132285	0.18458	0.267575	0.296152	0.00259815	0.000115646	0.000278969	0.0381975	0.027895	0.00305173	FALSE	FALSE	FALSE	TRUE	TRUE	TRUE	Bacteria	Firmicutes	Bacilli	Paenibacillales	Paenibacillaceae	Paenibacillus	NA
DQ809279.1.1382	-0.542017	-0.0397841	0.374865	0.310409	-0.124241	0.46045	0.305022	0.00907547	0.118172	0.176331	0.252929	0.294093	0.150213	0.0118407	0.0337868	0.15315	0.649012	0.192485	TRUE	FALSE	TRUE	TRUE	TRUE	TRUE	Bacteria	Firmicutes	Clostridia	Clostridia_UCG-014	Clostridia_UCG-014	Clostridia_UCG-014	NA
EU473528.1.1414	-0.490953	0.0456819	-0.0770931	0.133056	-0.454248	-0.174687	0.348408	0.0141033	0.152967	0.168551	0.246271	0.293521	0.166523	0.00241529	0.617037	0.434528	0.0725243	0.555099	TRUE	TRUE	TRUE	TRUE	TRUE	TRUE	Bacteria	Verrucomicrobiota	Kiritimatiellae	WCHB1-41	WCHB1-41	WCHB1-41	uncultured_bacterium
EU774621.1.1395	1.04885	0.147201	-0.899986	-0.855894	-0.0891994	-1.4945	0.336687	0.0110135	0.138113	0.181678	0.266867	0.293518	0.0124144	3.05947e-07	0.000109357	0.00110289	0.74585	0.000652438	TRUE	FALSE	FALSE	TRUE	TRUE	TRUE	Bacteria	Firmicutes	Clostridia	Oscillospirales	Oscillospiraceae	UCG-002	uncultured_Ruminococcaceae
JX096287.1.1386	-1.35923	0.0529667	-0.0833525	0.313878	0.20935	0.070486	0.293071	0.00931859	0.115041	0.169034	0.241909	0.28273	0.000273584	3.38834e-05	0.479191	0.0818337	0.399605	0.806297	FALSE	FALSE	TRUE	TRUE	TRUE	TRUE	Bacteria	Firmicutes	Clostridia	Lachnospirales	Lachnospiraceae	Blautia	uncultured_Lachnospiraceae
LC028619.1.1519	0.517578	0.0545731	-0.152871	-0.30885	-0.45924	-0.294522	0.31307	0.00996502	0.125741	0.170333	0.246587	0.28128	0.111307	1.25042e-05	0.235901	0.0823252	0.0748357	0.305495	TRUE	FALSE	TRUE	TRUE	TRUE	TRUE	Bacteria	Firmicutes	Clostridia	Oscillospirales	UCG-010	UCG-010	uncultured_bacterium
EU468226.1.1267	-0.323218	-0.0258961	0.00241798	0.253061	-0.0296067	-0.0860167	0.351302	0.0100665	0.13356	0.185474	0.244269	0.283327	0.36569	0.0159143	0.985689	0.183706	0.904426	0.763763	TRUE	FALSE	TRUE	TRUE	TRUE	TRUE	Bacteria	Firmicutes	Clostridia	Lachnospirales	Lachnospiraceae	NA	NA
EU464665.1.1292	2.99845	-0.0508958	-1.28798	-0.534376	-0.413674	-2.40411	0.303657	0.0088011	0.114916	0.176327	0.251528	0.29434	0.000590159	0.00444222	0.000360857	0.038758	0.175388	0.0012233	FALSE	FALSE	FALSE	TRUE	TRUE	TRUE	Bacteria	Firmicutes	Clostridia	Clostridia_UCG-014	Clostridia_UCG-014	Clostridia_UCG-014	uncultured_bacterium
AF371866.1.1438	-0.854795	0.130474	-0.398412	-0.343652	0.0941635	0.841088	0.31695	0.0121936	0.132088	0.187895	0.262726	0.309319	0.054266	0.000432227	0.0393074	0.141399	0.738152	0.0530329	FALSE	TRUE	TRUE	TRUE	TRUE	TRUE	Bacteria	Proteobacteria	Alphaproteobacteria	Rhodospirillales	uncultured	uncultured	NA
DQ796856.1.1403	-0.818652	0.0406605	0.0138749	0.374539	-0.597732	-0.549407	0.301087	0.00910092	0.113861	0.171035	0.243409	0.285907	0.0166265	0.000531018	0.904743	0.0459669	0.0277395	0.0752476	TRUE	FALSE	TRUE	TRUE	TRUE	TRUE	Bacteria	Firmicutes	Clostridia	Christensenellales	Christensenellaceae	Christensenellaceae_R-7_group	uncultured_Clostridia
EU771380.1.1369	0.0886205	0.0608877	-0.2547	-0.0336419	-0.731683	-0.471165	0.376132	0.0117868	0.143903	0.194352	0.253734	0.294306	0.815391	1.60012e-05	0.0872509	0.863777	0.00733542	0.120229	TRUE	FALSE	TRUE	TRUE	TRUE	TRUE	Bacteria	Firmicutes	Clostridia	Lachnospirales	Lachnospiraceae	Lachnospiraceae_ND3007_group	uncultured_bacterium
EU465612.1.1373	1.62933	-0.0311763	0.163355	-0.528021	-0.140685	-0.53019	0.297939	0.00944165	0.125267	0.167362	0.241998	0.290895	1.99946e-05	0.00339392	0.206328	0.00477682	0.567194	0.0826328	FALSE	FALSE	TRUE	TRUE	TRUE	FALSE	Bacteria	Firmicutes	Clostridia	Lachnospirales	Lachnospiraceae	NA	NA
LT598546.1.1487	-0.586652	0.0620832	-0.262184	-0.0987182	0.379483	0.370667	0.301375	0.0103945	0.120588	0.17135	0.245632	0.289029	0.0705622	2.55587e-05	0.0461064	0.573078	0.143198	0.219148	TRUE	FALSE	TRUE	TRUE	TRUE	TRUE	Bacteria	Firmicutes	Clostridia	Oscillospirales	Oscillospiraceae	Colidextribacter	Colidextribacter_massiliensis
EU771189.1.1390	-0.0234515	-0.0335295	-0.167114	0.258068	-0.296106	-0.674738	0.310395	0.0087184	0.115807	0.175412	0.248622	0.289387	0.941019	0.00232773	0.1746	0.166967	0.256684	0.0379593	TRUE	FALSE	TRUE	TRUE	TRUE	TRUE	Bacteria	Firmicutes	Clostridia	Lachnospirales	Lachnospiraceae	NA	NA
JF682968.1.1260	1.16146	-0.04191	-0.0649634	-0.45975	0.546161	1.14776	0.316637	0.00907919	0.116863	0.179497	0.250314	0.293906	0.00632676	0.00171903	0.593484	0.0335778	0.0606818	0.00451141	TRUE	FALSE	TRUE	TRUE	TRUE	TRUE	Archaea	Euryarchaeota	Methanobacteria	Methanobacteriales	Methanobacteriaceae	Methanobrevibacter	uncultured_methanogenic
EU464315.1.1388	-0.296204	0.0250707	-0.133567	-0.00676948	0.032637	0.429697	0.301736	0.00917588	0.119252	0.166571	0.234228	0.286992	0.335669	0.0113748	0.273342	0.967906	0.890299	0.14685	TRUE	FALSE	TRUE	TRUE	TRUE	TRUE	Bacteria	Firmicutes	Clostridia	Oscillospirales	Oscillospiraceae	UCG-002	NA
AY916331.1.1384	-0.238992	0.0271465	-0.105191	-0.135814	0.251995	0.881886	0.322617	0.0101617	0.118158	0.174	0.244345	0.290649	0.470259	0.0174275	0.387387	0.447215	0.318739	0.00836886	TRUE	FALSE	TRUE	TRUE	TRUE	TRUE	Bacteria	Firmicutes	Clostridia	Clostridia	Hungateiclostridiaceae	Ruminiclostridium	uncultured_organism
EU475800.1.1364	0.466387	-0.0643884	-0.266684	0.218763	-0.50806	0.0843939	0.456513	0.0173268	0.172933	0.223453	0.273756	0.339401	0.317144	0.00107603	0.136127	0.33734	0.0757904	0.805743	TRUE	FALSE	TRUE	TRUE	TRUE	TRUE	Bacteria	Firmicutes	Bacilli	Lactobacillales	Streptococcaceae	Streptococcus	NA
DQ800999.1.1400	0.286746	-0.0319278	0.356083	-0.0848795	0.254523	-0.252532	0.303024	0.00904101	0.129769	0.170091	0.248172	0.283423	0.353063	0.00163153	0.0110681	0.622125	0.314906	0.381421	TRUE	FALSE	TRUE	TRUE	TRUE	TRUE	Bacteria	Firmicutes	Clostridia	Christensenellales	Christensenellaceae	uncultured	NA
EU460858.1.1424	0.571919	-0.0419439	0.307031	-0.170023	0.0329204	-0.0177285	0.301064	0.00885275	0.117636	0.171715	0.247216	0.290164	0.0839989	0.000611457	0.024257	0.343383	0.896468	0.952377	TRUE	FALSE	TRUE	TRUE	TRUE	TRUE	Bacteria	Firmicutes	Bacilli	Lactobacillales	Lactobacillaceae	Lactobacillus	Lactobacillus_equigenerosi
EU773129.1.1387	-1.39168	0.0398822	0.562698	0.303084	-0.199187	0.605048	0.303304	0.00870241	0.112607	0.176041	0.249261	0.292613	0.00590214	0.00593186	0.00411529	0.145749	0.460487	0.093508	TRUE	FALSE	FALSE	TRUE	TRUE	TRUE	Bacteria	Firmicutes	Clostridia	Peptostreptococcales-Tissierellales	Anaerovoracaceae	Family_XIII_AD3011_group	uncultured_bacterium
AB512053.1.1524	-0.179331	-0.0656746	0.43618	0.241299	-0.347903	0.292703	0.300187	0.00943575	0.126883	0.169958	0.246515	0.288397	0.558115	2.3006e-06	0.00314094	0.173757	0.1762	0.324366	TRUE	FALSE	FALSE	TRUE	TRUE	TRUE	Bacteria	Firmicutes	Clostridia	Lachnospirales	Lachnospiraceae	FD2005	uncultured_bacterium
EU764899.1.1359	0.148274	-0.050025	0.166602	0.172515	-0.03862	-0.462577	0.301294	0.00960995	0.117318	0.167176	0.241633	0.285981	0.628579	5.96305e-05	0.172671	0.315769	0.874795	0.123158	TRUE	FALSE	TRUE	TRUE	TRUE	TRUE	Bacteria	Firmicutes	Clostridia	Lachnospirales	Lachnospiraceae	[Eubacterium]_xylanophilum_group	metagenome
EU468325.1.1305	0.869289	0.201802	-0.180301	-1.55203	0.780369	0.935185	0.306025	0.00975466	0.120418	0.178326	0.252385	0.306287	0.104808	0.00232838	0.273011	0.0129459	0.0906078	0.0926065	TRUE	FALSE	TRUE	TRUE	TRUE	FALSE	Bacteria	Bacteroidota	Bacteroidia	Bacteroidales	Rikenellaceae	Rikenellaceae_RC9_gut_group	uncultured_bacterium
KU705874.1.1491	0.164586	0.0672987	0.188649	-0.370299	-0.0365084	0.0196938	0.344134	0.0097809	0.121794	0.182815	0.235233	0.278709	0.636177	1.77335e-07	0.132633	0.052438	0.877776	0.94417	TRUE	FALSE	TRUE	TRUE	TRUE	TRUE	Bacteria	Firmicutes	Clostridia	Christensenellales	Christensenellaceae	Christensenellaceae_R-7_group	uncultured_prokaryote
EU771926.1.1391	-0.0471674	-0.0431286	-0.411942	0.24873	-0.137124	0.157246	0.303004	0.00915572	0.113965	0.175223	0.248519	0.294119	0.881402	0.00328996	0.0111689	0.205557	0.60104	0.612125	TRUE	FALSE	TRUE	TRUE	TRUE	TRUE	Bacteria	Firmicutes	Clostridia	Lachnospirales	Lachnospiraceae	Blautia	NA
EU381458.1.1445	-0.442765	0.0543536	0.309516	-0.177185	0.115233	0.267025	0.327295	0.0107427	0.128389	0.171275	0.246249	0.283914	0.192	6.96041e-05	0.0262113	0.313888	0.64514	0.358759	TRUE	FALSE	TRUE	TRUE	TRUE	TRUE	Bacteria	Firmicutes	Clostridia	Oscillospirales	Ruminococcaceae	Ruminococcus	NA
FJ172850.1.1489	0.38827	0.0312454	0.107077	-0.361616	0.0606894	0.0766965	0.347097	0.0114711	0.138235	0.16947	0.251676	0.296103	0.272179	0.0106537	0.444639	0.0411507	0.811087	0.797389	TRUE	FALSE	TRUE	TRUE	TRUE	TRUE	Bacteria	Firmicutes	Clostridia	Oscillospirales	Oscillospiraceae	NK4A214_group	NA
EU775852.1.1371	0.0336893	-0.0552002	0.145338	0.19833	-0.132738	0.146806	0.422529	0.0213488	0.201547	0.184635	0.279702	0.320584	0.936707	0.012084	0.473552	0.286909	0.636763	0.648602	TRUE	FALSE	TRUE	TRUE	TRUE	TRUE	Bacteria	Firmicutes	Clostridia	Lachnospirales	Lachnospiraceae	NA	NA
AF371944.1.1445	-0.559741	0.0554118	0.207733	-0.0974245	0.0363894	0.415644	0.301548	0.00913146	0.114447	0.172572	0.246434	0.287231	0.0930902	0.000120658	0.0995695	0.584823	0.885543	0.178487	TRUE	FALSE	TRUE	TRUE	TRUE	TRUE	Bacteria	Firmicutes	Clostridia	Lachnospirales	Lachnospiraceae	NA	NA
JX833612.1.1255	0.126875	-0.0450485	-0.409616	0.608155	-1.21366	-1.08192	0.308288	0.00958686	0.118349	0.174319	0.251468	0.294986	0.691477	0.00154348	0.00855411	0.00821358	0.00131077	0.00633054	TRUE	FALSE	TRUE	TRUE	TRUE	TRUE	Archaea	Halobacterota	Methanomicrobia	Methanomicrobiales	Methanocorpusculaceae	Methanocorpusculum	uncultured_archaeon
JN008422.1.1474	0.00664622	0.0370736	-0.116967	-0.170025	-0.0778076	0.277452	0.367861	0.0116828	0.133873	0.183338	0.240421	0.288858	0.985705	0.00346863	0.389213	0.361128	0.748464	0.344474	TRUE	FALSE	TRUE	TRUE	TRUE	TRUE	Bacteria	Firmicutes	Clostridia	Lachnospirales	Lachnospiraceae	Lachnospiraceae_ND3007_group	uncultured_Lachnospiraceae
EU468275.1.1345	-1.25172	0.0793804	-0.178143	0.220919	-0.0876593	0.209065	0.304936	0.00942139	0.11618	0.17274	0.240864	0.279057	0.000602993	7.69624e-08	0.141677	0.216329	0.719924	0.462923	FALSE	FALSE	TRUE	TRUE	TRUE	TRUE	Bacteria	Firmicutes	Clostridia	Oscillospirales	[Eubacterium]_coprostanoligenes_group	[Eubacterium]_coprostanoligenes_group	uncultured_bacterium
EU473624.1.1391	0.242012	-0.0426913	0.182099	0.03283	0.0323563	-0.131608	0.36583	0.0134048	0.156256	0.1759	0.249	0.290459	0.511027	0.00238649	0.248891	0.85263	0.897084	0.652257	TRUE	TRUE	TRUE	TRUE	TRUE	TRUE	Bacteria	Firmicutes	Clostridia	Lachnospirales	Lachnospiraceae	Lachnospiraceae_UCG-009	uncultured_bacterium
EU771517.1.1377	-0.678175	0.0301868	-0.0139786	0.134314	0.126517	-0.0290902	0.307704	0.009227	0.113099	0.17312	0.247165	0.288497	0.0520882	0.00840795	0.904084	0.455796	0.619854	0.921676	TRUE	FALSE	TRUE	TRUE	TRUE	TRUE	Bacteria	Firmicutes	Clostridia	Lachnospirales	Lachnospiraceae	NA	NA
EF640145.1.1539	0.0601782	-0.0581002	0.263667	0.209188	-0.214392	-0.156031	0.306956	0.0102404	0.127426	0.165122	0.231218	0.281309	0.845775	2.52467e-06	0.0464345	0.21407	0.360539	0.582868	TRUE	FALSE	TRUE	TRUE	TRUE	FALSE	Bacteria	Firmicutes	Clostridia	Lachnospirales	Lachnospiraceae	Lachnospiraceae_XPB1014_group	uncultured_bacterium
AB612583.1.1590	-0.0594482	0.0733673	0.299144	-0.362703	-0.504834	0.421439	0.335744	0.0123654	0.124277	0.17847	0.256013	0.299926	0.864472	0.000579715	0.0469752	0.0816366	0.0892396	0.202771	TRUE	TRUE	TRUE	TRUE	TRUE	TRUE	Bacteria	Firmicutes	Clostridia	Lachnospirales	Lachnospiraceae	NA	NA
FJ681436.1.1432	0.795215	-0.0475965	0.105799	NA	-0.742594	0.0257767	0.303439	0.00902925	0.114049	NA	0.250816	0.294986	0.0470594	0.0032681	0.396156	1	0.0314931	0.933759	TRUE	FALSE	TRUE	TRUE	TRUE	TRUE	Bacteria	Firmicutes	Clostridia	Lachnospirales	Lachnospiraceae	NA	NA
EU775885.1.1384	-0.53477	-0.0371104	0.233452	0.361865	-0.0698143	-0.0405638	0.535324	0.0148935	0.220194	0.240531	0.29079	0.374451	0.323274	0.0165545	0.294833	0.139613	0.811379	0.914227	TRUE	FALSE	TRUE	TRUE	TRUE	TRUE	Bacteria	Bacteroidota	Bacteroidia	Bacteroidales	p-251-o5	p-251-o5	uncultured_bacterium
EU463599.1.1376	-1.2717	0.0761811	0.550394	0.0941982	0.141292	0.567964	0.310292	0.0102235	0.128596	0.174127	0.253136	0.289885	0.00125693	4.82277e-06	0.000895868	0.597673	0.586216	0.0718817	FALSE	FALSE	FALSE	TRUE	TRUE	TRUE	Bacteria	Firmicutes	Clostridia	Oscillospirales	UCG-010	UCG-010	uncultured_bacterium
KC162957.1.1537	-2.17531	0.150161	1.61258	0.0149207	-1.20695	0.501146	0.305618	0.00943705	0.114288	0.175523	0.249915	0.293548	0.000386789	3.91081e-06	7.9128e-06	0.935021	0.00291197	0.138654	FALSE	FALSE	FALSE	TRUE	TRUE	TRUE	Bacteria	Firmicutes	Clostridia	Christensenellales	Christensenellaceae	Christensenellaceae_R-7_group	unidentified_rumen
DQ824605.1.1378	-0.266823	-0.0319899	-0.12617	0.33322	-0.0793623	-0.259385	0.303467	0.00895157	0.112546	0.17015	0.237189	0.282366	0.389707	0.00190113	0.275546	0.0642789	0.741414	0.369245	TRUE	FALSE	TRUE	TRUE	TRUE	TRUE	Bacteria	Firmicutes	Clostridia	Lachnospirales	Lachnospiraceae	NA	NA
KF843082.1.1378	-0.80581	0.0689698	-0.0856699	NA	-0.0268647	0.335758	0.300783	0.010242	0.116228	NA	0.249456	0.293182	0.0279678	0.000147454	0.482125	1	0.916891	0.285221	TRUE	FALSE	TRUE	TRUE	TRUE	TRUE	Bacteria	Firmicutes	Clostridia	Clostridia_UCG-014	Clostridia_UCG-014	Clostridia_UCG-014	NA
EU779107.1.1377	0.37675	-0.0682611	1.16417	0.0851792	-0.930185	-0.702932	0.310773	0.00933123	0.117019	0.176879	0.252641	0.296075	0.279551	0.000747974	0.000175232	0.65045	0.0142661	0.0636231	TRUE	FALSE	FALSE	TRUE	TRUE	TRUE	Bacteria	Firmicutes	Clostridia	Clostridiales	Clostridiaceae	Clostridium_sensu_stricto_1	NA
AB821806.1.1501	-1.2607	0.110331	-1.44061	-0.612916	2.37319	2.81699	0.306899	0.00897079	0.114501	0.17921	0.252704	0.29622	0.0544649	0.0065461	0.00625792	0.0758878	0.0111493	0.0108775	FALSE	FALSE	TRUE	TRUE	TRUE	TRUE	Bacteria	Firmicutes	Clostridia	Oscillospirales	UCG-010	UCG-010	NA
EU779331.1.1405	-0.268684	-0.052845	0.73401	-0.0128493	1.07041	-0.188779	0.341447	0.00947388	0.119926	0.1868	0.254426	0.294569	0.466983	0.00255215	0.00168861	0.947826	0.00843145	0.549826	TRUE	FALSE	FALSE	TRUE	FALSE	TRUE	Bacteria	Verrucomicrobiota	Lentisphaeria	Victivallales	Victivallaceae	Victivallaceae	uncultured_bacterium
DQ115991.1.1485	-0.112067	-0.0302995	-0.0638382	0.288046	-0.357233	-0.336291	0.317405	0.010536	0.13233	0.170024	0.247977	0.28093	0.726776	0.0077727	0.633397	0.101744	0.161198	0.241688	TRUE	FALSE	TRUE	TRUE	TRUE	TRUE	Bacteria	Firmicutes	Clostridia	Lachnospirales	Lachnospiraceae	NA	NA
FJ671845.1.1402	2.93247	-0.174399	-0.417333	-0.459932	-0.0647984	-0.361306	0.301889	0.00881653	0.116001	0.175564	0.249355	0.297083	0.000196463	6.09898e-06	0.0155816	0.0471128	0.80533	0.278193	FALSE	FALSE	FALSE	TRUE	TRUE	FALSE	Bacteria	Firmicutes	Clostridia	Clostridia_UCG-014	Clostridia_UCG-014	Clostridia_UCG-014	unidentified_rumen
AF371819.1.1321	1.55897	-0.146701	0.185316	-0.0217367	-0.936639	-0.147226	0.307212	0.00978766	0.125333	0.17314	0.251636	0.294059	0.000667725	1.13572e-07	0.173374	0.902852	0.0047545	0.628619	FALSE	FALSE	TRUE	TRUE	TRUE	TRUE	Bacteria	Firmicutes	Clostridia	Clostridia_UCG-014	Clostridia_UCG-014	Clostridia_UCG-014	NA
EU774218.1.1387	-1.01022	0.0392456	0.495378	0.0213059	0.490283	-0.284484	0.305342	0.00973278	0.121948	0.175121	0.251631	0.290542	0.0129683	0.00498115	0.00479615	0.906584	0.0923823	0.360125	TRUE	FALSE	FALSE	TRUE	TRUE	TRUE	Bacteria	Firmicutes	Clostridia	Lachnospirales	Lachnospiraceae	NA	NA
EU775845.1.1391	0.511894	-0.0310079	0.0625017	-0.126354	-0.164584	0.140846	0.303917	0.0110629	0.12454	0.173868	0.233645	0.281541	0.104089	0.00944494	0.61999	0.47389	0.487434	0.621094	TRUE	FALSE	TRUE	TRUE	TRUE	TRUE	Bacteria	Firmicutes	Clostridia	Lachnospirales	Lachnospiraceae	XBB1006	Lachnospiraceae_bacterium
EU845654.1.1551	-0.200923	-0.0324904	-0.371381	0.173915	0.247166	0.449889	0.308483	0.00940027	0.117905	0.175663	0.246329	0.295328	0.528209	0.00536785	0.00924484	0.343428	0.337232	0.155888	TRUE	FALSE	TRUE	TRUE	TRUE	TRUE	Bacteria	Firmicutes	Clostridia	Clostridia_UCG-014	Clostridia_UCG-014	Clostridia_UCG-014	NA
EU470115.1.1403	0.826494	0.0441798	-0.255788	-0.27952	-0.68865	-0.656719	0.303105	0.00965243	0.11875	0.174095	0.249557	0.296645	0.0259758	0.00180895	0.0633785	0.147037	0.0246943	0.0577361	TRUE	FALSE	TRUE	TRUE	TRUE	TRUE	Bacteria	Firmicutes	Clostridia	Monoglobales	Monoglobaceae	Monoglobus	uncultured_bacterium
FPLM01000933.11.1510	2.58753	-0.056863	-1.19251	-0.43946	-0.649036	0.197931	0.315041	0.00973863	0.128135	0.175437	0.254183	0.30686	0.000175773	0.00111206	8.7118e-05	0.0462182	0.0432907	0.542775	FALSE	FALSE	FALSE	TRUE	TRUE	TRUE	Bacteria	Actinobacteriota	Actinobacteria	Corynebacteriales	Corynebacteriaceae	Corynebacterium	NA
AF371765.1.1461	-0.458163	0.0460185	0.0467637	-0.0178588	0.0410967	0.496543	0.303103	0.00928593	0.117237	0.172864	0.247789	0.286702	0.158825	0.000431701	0.697616	0.919575	0.871281	0.111198	TRUE	FALSE	TRUE	TRUE	TRUE	TRUE	Bacteria	Firmicutes	Clostridia	Oscillospirales	[Eubacterium]_coprostanoligenes_group	[Eubacterium]_coprostanoligenes_group	gut_metagenome
EU771239.1.1378	1.24925	-0.0343698	-0.445025	-0.156192	-0.268215	-0.481532	0.314328	0.00976248	0.11945	0.174323	0.247533	0.288389	0.00184496	0.00421876	0.00289705	0.387878	0.299855	0.12083	FALSE	FALSE	FALSE	TRUE	TRUE	TRUE	Bacteria	Firmicutes	Clostridia	Oscillospirales	Oscillospiraceae	NK4A214_group	NA
EU469040.1.1269	-0.738617	0.0895943	0.601613	-0.128055	-0.264225	0.421569	0.309735	0.00997873	0.124428	0.174314	0.248009	0.288015	0.0307311	2.0223e-07	0.000218367	0.473897	0.303551	0.163915	TRUE	FALSE	FALSE	TRUE	TRUE	TRUE	Bacteria	Firmicutes	Clostridia	Oscillospirales	Oscillospiraceae	UCG-002	uncultured_Ruminococcaceae
DQ804551.1.1382	1.69891	-0.0280907	0.574539	-0.824361	-0.224585	0.161919	0.296161	0.00861603	0.114197	0.171096	0.243705	0.283959	6.86281e-05	0.00620417	0.000229971	0.00033577	0.373552	0.578252	FALSE	FALSE	FALSE	FALSE	TRUE	TRUE	Bacteria	Firmicutes	Clostridia	Lachnospirales	Lachnospiraceae	NA	NA
JX096209.1.1405	-2.05597	-0.211887	2.28897	1.89619	0.168447	-1.03892	0.337011	0.0121717	0.131596	0.177354	0.255312	0.325756	0.00884834	0.000413125	0.000414128	0.00174918	0.556531	0.0497392	TRUE	FALSE	FALSE	TRUE	TRUE	TRUE	Bacteria	Firmicutes	Clostridia	Lachnospirales	Lachnospiraceae	Lachnospiraceae_UCG-010	uncultured_bacterium
EU473483.1.1402	-3.56793	0.119747	0.149885	1.13274	-1.19175	2.30436	0.306088	0.00886863	0.113804	0.177614	0.25262	0.296381	0.00727944	0.00544034	0.318481	0.0237154	0.0421148	0.0161429	TRUE	FALSE	TRUE	TRUE	TRUE	TRUE	Bacteria	Bacteroidota	Bacteroidia	Bacteroidales	CAP-aah99b04	CAP-aah99b04	uncultured_bacterium
FJ681740.1.1392	0.0501654	-0.0462807	0.0235663	0.290083	-0.32904	-0.449623	0.33979	0.00985303	0.124317	0.182584	0.243217	0.285582	0.883863	8.97043e-05	0.851243	0.125202	0.188707	0.128485	TRUE	FALSE	TRUE	TRUE	TRUE	TRUE	Bacteria	Firmicutes	Clostridia	Lachnospirales	Lachnospiraceae	NA	NA
HQ802626.1.1442	-2.05031	0.126862	0.549837	-0.0902311	0.795412	1.19794	0.303558	0.0087948	0.116622	0.176202	0.251311	0.292766	0.0010801	2.88851e-05	0.00526746	0.630398	0.0249534	0.00943024	FALSE	FALSE	FALSE	TRUE	TRUE	TRUE	Bacteria	Firmicutes	Clostridia	Lachnospirales	Lachnospiraceae	Roseburia	NA
EU473547.1.1388	1.38608	-0.0544824	0.221484	-0.260815	-1.04871	-0.494245	0.35555	0.0120938	0.140649	0.170298	0.264605	0.318978	0.000966307	0.000242416	0.131825	0.142122	0.000833178	0.137766	FALSE	FALSE	TRUE	TRUE	TRUE	TRUE	Bacteria	Firmicutes	Clostridia	Lachnospirales	Lachnospiraceae	Lachnospiraceae_ND3007_group	uncultured_Lachnospiraceae
EU473452.1.1411	-0.423061	0.0573037	0.392504	-0.184714	-0.0200126	0.1926	0.318427	0.0129745	0.134657	0.175365	0.247866	0.304245	0.198942	0.000265697	0.00856503	0.304759	0.936452	0.533877	TRUE	FALSE	TRUE	TRUE	TRUE	TRUE	Bacteria	Verrucomicrobiota	Kiritimatiellae	WCHB1-41	WCHB1-41	WCHB1-41	uncultured_bacterium
EU471617.1.1379	0.576051	0.0275866	-0.117281	-0.357558	0.0645426	-0.068948	0.320944	0.0107477	0.133839	0.168964	0.247788	0.289635	0.0843104	0.0163716	0.388899	0.0440624	0.796549	0.813708	TRUE	FALSE	TRUE	TRUE	TRUE	TRUE	Bacteria	Firmicutes	Clostridia	Oscillospirales	Oscillospiraceae	NK4A214_group	NA
KC163061.1.1506	-0.843732	0.191263	-0.540314	-0.33256	0.468829	-0.595564	0.311843	0.00987542	0.120296	0.182715	0.258276	0.300501	0.113762	0.00265533	0.0461636	0.210348	0.211148	0.185988	TRUE	FALSE	TRUE	TRUE	TRUE	TRUE	Bacteria	Firmicutes	Clostridia	Oscillospirales	UCG-010	UCG-010	NA
EU463616.1.1262	0.493813	-0.0472325	-0.198513	0.0942211	-0.395977	0.00139477	0.346271	0.013749	0.144949	0.182498	0.255613	0.307526	0.167275	0.0022565	0.184055	0.610583	0.135002	0.99642	TRUE	FALSE	TRUE	TRUE	TRUE	TRUE	Bacteria	Firmicutes	Clostridia	Christensenellales	Christensenellaceae	Christensenellaceae_R-7_group	uncultured_bacterium
JX218476.1.1489	3.9868	-0.0566512	-0.226135	-0.608617	-2.23205	-2.98511	0.312492	0.00970092	0.123397	0.177292	0.256429	0.293685	5.26265e-05	0.00208314	0.126348	0.0185782	0.000331198	0.000158087	FALSE	FALSE	TRUE	TRUE	TRUE	TRUE	Bacteria	Firmicutes	Clostridia	Lachnospirales	Lachnospiraceae	Lachnoclostridium	NA
EU474133.1.1279	1.15925	-0.0513619	-0.427604	-0.216179	-0.202365	0.135495	0.409502	0.0183074	0.170347	0.213977	0.275085	0.321253	0.00902986	0.00958473	0.0189049	0.322035	0.468793	0.676797	TRUE	FALSE	TRUE	TRUE	FALSE	TRUE	Bacteria	Firmicutes	Bacilli	Lactobacillales	Streptococcaceae	Streptococcus	NA
FJ951867.1.1498	2.43786	-0.085609	-0.363177	-0.685259	-0.186383	-0.0462222	0.34052	0.0094133	0.123607	0.176384	0.262107	0.30567	9.62154e-05	1.71608e-05	0.0187622	0.00464159	0.497232	0.883549	FALSE	FALSE	TRUE	TRUE	TRUE	TRUE	Bacteria	Firmicutes	Clostridia	Monoglobales	Monoglobaceae	Monoglobus	uncultured_rumen
EU772216.1.1394	-0.245776	-0.0542889	-0.0669776	0.29093	0.133727	-0.111993	0.310383	0.0100718	0.122843	0.177638	0.241191	0.282995	0.436904	2.0591e-05	0.591081	0.115695	0.584866	0.696107	TRUE	TRUE	TRUE	FALSE	TRUE	TRUE	Bacteria	Firmicutes	Clostridia	Oscillospirales	Oscillospiraceae	UCG-005	uncultured_bacterium
EF640142.1.1439	-0.469222	-0.0493656	0.722417	0.290719	-0.317289	0.115212	0.33919	0.0139589	0.135335	0.196739	0.244736	0.29561	0.184454	0.00253519	5.43691e-05	0.157778	0.212143	0.701566	TRUE	FALSE	FALSE	TRUE	TRUE	TRUE	Bacteria	Firmicutes	Clostridia	Lachnospirales	Lachnospiraceae	Roseburia	NA
EU468829.1.1281	-0.348696	-0.0366214	0.00103187	0.232692	0.239289	0.277764	0.323003	0.0107695	0.13509	0.173944	0.238622	0.278614	0.287151	0.00159447	0.993945	0.188934	0.322303	0.325096	TRUE	FALSE	TRUE	TRUE	TRUE	TRUE	Bacteria	Firmicutes	Clostridia	Lachnospirales	Lachnospiraceae	NA	NA
ARCA01000059.1.1389	-0.655896	0.0745062	0.178796	0.00508177	-0.246875	-0.0580891	0.307121	0.00885358	0.115339	0.176446	0.246381	0.295005	0.061457	1.47393e-05	0.155509	0.977652	0.34252	0.848274	TRUE	FALSE	TRUE	FALSE	TRUE	TRUE	Bacteria	Firmicutes	Bacilli	Lactobacillales	Streptococcaceae	Streptococcus	Streptococcus_caballi
AB185522.1.1508	-1.54479	0.0643661	0.00207699	0.395413	0.191789	-0.0123829	0.306738	0.00935844	0.119511	0.176381	0.251113	0.294505	0.00070343	7.24385e-05	0.986513	0.0516903	0.464563	0.96738	FALSE	FALSE	TRUE	TRUE	TRUE	TRUE	Bacteria	Firmicutes	Clostridia	Lachnospirales	Lachnospiraceae	Lachnospiraceae_ND3007_group	uncultured_Lachnospiraceae
GU303678.1.1524	-1.2007	0.0372604	-0.416914	0.451928	-0.0761168	0.061624	0.305313	0.00989597	0.120912	0.1731	0.2488	0.295794	0.00198905	0.00269522	0.00482207	0.0227684	0.764896	0.838462	FALSE	FALSE	FALSE	TRUE	FALSE	TRUE	Bacteria	Firmicutes	Bacilli	RF39	RF39	RF39	NA
AB009183.1.1454	-5.57742	0.208158	0.727825	1.24853	1.05662	2.42299	0.304762	0.00903541	0.114129	0.176145	0.25025	0.295981	5.24408e-05	2.10345e-05	0.00310167	0.00209169	0.0134532	0.00121279	FALSE	FALSE	FALSE	TRUE	TRUE	TRUE	Bacteria	Firmicutes	Clostridia	Clostridia_UCG-014	Clostridia_UCG-014	Clostridia_UCG-014	NA
HQ778365.1.1453	0.0963239	-0.0493191	-0.073999	0.271744	-0.350955	-0.157523	0.305683	0.00871886	0.11292	0.175395	0.246528	0.28833	0.759155	0.000210527	0.527049	0.152347	0.18501	0.596816	TRUE	FALSE	TRUE	FALSE	TRUE	TRUE	Bacteria	Firmicutes	Clostridia	Lachnospirales	Lachnospiraceae	Lachnospiraceae_UCG-009	uncultured_bacterium
JN012640.1.1455	-2.06123	0.112512	0.480873	0.339689	0.520944	-0.566975	0.303385	0.00875744	0.113659	0.176769	0.251027	0.294054	0.00245113	0.000211608	0.013361	0.12703	0.106594	0.126086	FALSE	FALSE	TRUE	TRUE	TRUE	TRUE	Bacteria	Firmicutes	Clostridia	Lachnospirales	Lachnospiraceae	NA	NA
JX095643.1.1383	-0.824974	0.0942015	0.461127	-0.148095	0.0840635	0.132085	0.30464	0.00900371	0.120943	0.171953	0.248372	0.293498	0.0190246	2.19253e-07	0.00247179	0.40598	0.740866	0.660705	TRUE	FALSE	FALSE	TRUE	TRUE	TRUE	Bacteria	Firmicutes	Clostridia	Oscillospirales	Ruminococcaceae	[Eubacterium]_siraeum_group	[Eubacterium]_siraeum
KC181127.1.1515	-2.98795	0.169992	-0.182715	0.446436	0.240555	0.818735	0.308651	0.00981316	0.121282	0.178202	0.255274	0.301955	0.00234056	0.000419202	0.229023	0.0873033	0.415537	0.0730751	FALSE	FALSE	TRUE	FALSE	TRUE	TRUE	Bacteria	Firmicutes	Clostridia	Oscillospirales	Ruminococcaceae	Ruminococcus	NA
EF436401.1.1512	-1.79485	0.0379665	1.00667	0.413169	0.0445353	0.783779	0.313225	0.0110505	0.123968	0.175572	0.248178	0.289984	5.20185e-05	0.00401702	1.15036e-06	0.0337525	0.860156	0.0171611	FALSE	FALSE	FALSE	TRUE	TRUE	TRUE	Bacteria	Firmicutes	Clostridia	Lachnospirales	Lachnospiraceae	NA	NA
EU460955.1.1286	0.575265	-0.0360128	-0.199433	-0.0864737	-0.114574	-0.083607	0.317316	0.00959954	0.115879	0.163353	0.240509	0.284757	0.0823731	0.000984797	0.0981119	0.601414	0.638111	0.771581	TRUE	FALSE	FALSE	TRUE	TRUE	TRUE	Bacteria	Firmicutes	Clostridia	Lachnospirales	Lachnospiraceae	NA	NA
EU774407.1.1398	-0.0338666	-0.0513312	-0.206554	0.34601	-0.499374	-0.0903118	0.312309	0.00866812	0.115133	0.172831	0.250607	0.293556	0.916026	0.00022296	0.106388	0.0763048	0.0774641	0.765351	TRUE	FALSE	TRUE	TRUE	TRUE	TRUE	Bacteria	Firmicutes	Clostridia	Oscillospirales	Oscillospiraceae	Oscillibacter	NA
EU458231.1.1408	-0.644182	-0.0334326	-0.237849	0.550252	-0.251081	0.0844389	0.341453	0.012393	0.14177	0.180493	0.25263	0.308582	0.0787263	0.0165349	0.114111	0.00812648	0.33605	0.788097	TRUE	FALSE	TRUE	TRUE	TRUE	TRUE	Bacteria	Firmicutes	Bacilli	Lactobacillales	Streptococcaceae	Streptococcus	NA
EU461544.1.1401	0.695358	-0.0431408	0.0924488	-0.132505	-0.151693	-0.0973484	0.326484	0.0130739	0.134249	0.166285	0.238127	0.286848	0.0405052	0.00227761	0.495725	0.431066	0.528375	0.736416	FALSE	FALSE	TRUE	TRUE	TRUE	TRUE	Bacteria	Firmicutes	Clostridia	Oscillospirales	Oscillospiraceae	UCG-002	NA
AB506348.1.1522	-0.246073	-0.0478227	0.112996	0.526292	-1.08123	-0.441161	0.317058	0.0089662	0.116489	0.176361	0.255158	0.298563	0.481016	0.00595056	0.386968	0.0405707	0.01329	0.213576	TRUE	FALSE	TRUE	TRUE	TRUE	TRUE	Bacteria	Firmicutes	Clostridia	Monoglobales	Monoglobaceae	Monoglobus	uncultured_bacterium
EU773406.1.1296	1.93122	-0.143374	0.59381	-0.0138675	-1.37387	-0.125188	0.298326	0.00929034	0.115887	0.170468	0.245684	0.284886	2.0882e-05	9.71588e-10	0.000195342	0.936403	8.74189e-05	0.667565	FALSE	FALSE	FALSE	TRUE	TRUE	TRUE	Bacteria	Firmicutes	Clostridia	Oscillospirales	[Eubacterium]_coprostanoligenes_group	[Eubacterium]_coprostanoligenes_group	NA
EU461442.1.1399	0.123615	-0.0313016	-0.345038	0.247959	-0.432009	-0.360322	0.320621	0.00904368	0.118249	0.17053	0.249127	0.294896	0.705626	0.00381901	0.0112374	0.167981	0.104855	0.241936	TRUE	FALSE	TRUE	TRUE	TRUE	TRUE	Bacteria	Firmicutes	Clostridia	Oscillospirales	Oscillospiraceae	UCG-002	NA
JQ184728.1.1329	0.592884	-0.0324527	-0.0735424	-0.235277	0.217594	0.749899	0.314255	0.0104786	0.127593	0.174985	0.253814	0.304781	0.0959212	0.0147318	0.580208	0.215644	0.416224	0.0392911	TRUE	FALSE	TRUE	TRUE	TRUE	TRUE	Bacteria	Firmicutes	Clostridia	Peptostreptococcales-Tissierellales	Peptostreptococcaceae	Terrisporobacter	NA
EU468912.1.1270	-0.821343	-0.0277296	-0.177828	0.542503	-0.179895	0.264045	0.300747	0.00872387	0.112723	0.174814	0.248288	0.292536	0.0341405	0.0191098	0.165741	0.0210274	0.496004	0.401515	TRUE	TRUE	TRUE	TRUE	TRUE	FALSE	Bacteria	Firmicutes	Clostridia	Oscillospirales	Oscillospiraceae	uncultured	NA
AB614726.1.1476	0.154102	0.0370489	-0.561104	-0.225085	0.429441	-0.279898	0.30862	0.00981436	0.121406	0.171711	0.250226	0.286938	0.624795	0.0018348	0.000332359	0.209629	0.106696	0.3448	TRUE	FALSE	TRUE	TRUE	TRUE	TRUE	Bacteria	Firmicutes	Clostridia	Lachnospirales	Lachnospiraceae	Lachnospiraceae_ND3007_group	uncultured_Lachnospiraceae
GU174135.1.1494	-0.0107857	-0.0372459	-0.123294	0.283757	-0.444789	-0.359691	0.312835	0.00876835	0.117799	0.176515	0.252432	0.297946	0.973615	0.00539343	0.335583	0.159058	0.128537	0.272769	TRUE	FALSE	TRUE	TRUE	TRUE	TRUE	Bacteria	Firmicutes	Clostridia	Oscillospirales	Oscillospiraceae	NK4A214_group	NA
EU474932.1.1396	0.496413	-0.124726	1.08369	0.292784	-1.9936	-0.355564	0.304425	0.00872133	0.113147	0.176128	0.250811	0.294247	0.178297	0.000138875	0.000664018	0.171779	0.00135674	0.293449	FALSE	FALSE	FALSE	TRUE	TRUE	TRUE	Bacteria	Firmicutes	Clostridia	Christensenellales	Christensenellaceae	Christensenellaceae_R-7_group	uncultured_bacterium
JX218299.1.1475	1.48465	0.0953416	0.347461	-1.28067	0.367267	0.216883	0.302266	0.00917942	0.113592	0.174916	0.249367	0.292544	0.00267905	4.66395e-05	0.0222577	0.000331552	0.19123	0.486462	FALSE	FALSE	TRUE	FALSE	TRUE	TRUE	Bacteria	Firmicutes	Clostridia	Oscillospirales	Oscillospiraceae	V9D2013_group	uncultured_rumen
EU779270.1.1287	0.67322	-0.0420797	-0.0917485	-0.136214	0.282156	-0.232049	0.326549	0.0096424	0.129904	0.176691	0.24928	0.283527	0.0518381	0.000272086	0.487777	0.449343	0.270443	0.422299	TRUE	FALSE	TRUE	TRUE	TRUE	TRUE	Bacteria	Firmicutes	Clostridia	Lachnospirales	Lachnospiraceae	NA	NA
EU468508.1.1318	0.269211	0.0318202	0.79051	-0.383087	-0.0744196	0.0516263	0.308843	0.0091704	0.115522	0.173761	0.247123	0.286773	0.402011	0.00524105	2.79015e-05	0.049679	0.768921	0.860407	TRUE	FALSE	FALSE	TRUE	TRUE	TRUE	Bacteria	Firmicutes	Clostridia	Oscillospirales	Ruminococcaceae	Ruminococcaceae	NA
EU777224.1.1274	-0.52983	0.0335038	-0.0829112	-0.0367452	0.233989	0.818793	0.333843	0.0116608	0.136049	0.170644	0.233053	0.283401	0.120786	0.00661586	0.545873	0.83066	0.321723	0.00634743	TRUE	FALSE	TRUE	TRUE	TRUE	TRUE	Bacteria	Firmicutes	Clostridia	Lachnospirales	Lachnospiraceae	NA	NA
HQ399713.1.1481	-0.549832	0.0322158	0.157901	0.00933515	-0.143817	0.525709	0.309377	0.00882178	0.115073	0.177043	0.249285	0.294644	0.12586	0.0106827	0.219095	0.95966	0.584974	0.124647	TRUE	FALSE	TRUE	TRUE	TRUE	TRUE	Bacteria	Firmicutes	Clostridia	Lachnospirales	Lachnospiraceae	NA	NA
DQ804848.1.1393	1.21716	0.0234762	0.0374142	-0.71431	0.391173	-0.271034	0.295779	0.00862098	0.110964	0.170727	0.24334	0.284209	0.00143313	0.0184997	0.741809	0.0012676	0.133918	0.359079	FALSE	FALSE	TRUE	TRUE	FALSE	TRUE	Bacteria	Firmicutes	Clostridia	Lachnospirales	Lachnospiraceae	NA	NA
GU303692.1.1510	-0.491182	-0.0329957	0.00290002	0.265766	0.446809	0.0231481	0.325473	0.00936405	0.116939	0.186711	0.245136	0.291193	0.155181	0.00374051	0.980592	0.178172	0.091423	0.93785	TRUE	FALSE	TRUE	TRUE	TRUE	TRUE	Bacteria	Firmicutes	Clostridia	Lachnospirales	Lachnospiraceae	Roseburia	NA
EU463736.1.1383	-0.505746	-0.0274919	0.232744	0.253998	-0.0113595	0.194091	0.325233	0.0108565	0.124777	0.168696	0.235722	0.284352	0.131172	0.0172221	0.0726543	0.143356	0.961907	0.500486	TRUE	FALSE	TRUE	TRUE	TRUE	TRUE	Bacteria	Firmicutes	Clostridia	Lachnospirales	Lachnospiraceae	Lachnospiraceae_AC2044_group	NA
FJ957875.1.1447	0.13817	-0.0254919	-0.190058	0.0854362	-0.0245522	-0.158455	0.359203	0.00963264	0.126859	0.195454	0.248426	0.283653	0.703878	0.0141355	0.147125	0.665934	0.922093	0.581595	TRUE	FALSE	TRUE	TRUE	TRUE	TRUE	Bacteria	Firmicutes	Clostridia	Lachnospirales	Lachnospiraceae	NA	NA
EU779432.1.1389	-0.352659	-0.0255783	0.169106	0.200131	0.0250144	-0.0929878	0.29817	0.00970344	0.123243	0.157356	0.233219	0.271109	0.245116	0.0125489	0.179007	0.212063	0.915215	0.733717	TRUE	TRUE	FALSE	TRUE	TRUE	TRUE	Bacteria	Firmicutes	Clostridia	Lachnospirales	Lachnospiraceae	NA	NA
KC163095.1.1526	-1.17935	0.0389607	0.0359979	0.277496	0.0398515	0.583289	0.332654	0.0134573	0.137362	0.185451	0.2501	0.293461	0.00191622	0.00865963	0.795824	0.149446	0.874922	0.06005	FALSE	FALSE	FALSE	TRUE	TRUE	TRUE	Bacteria	Firmicutes	Clostridia	Lachnospirales	Lachnospiraceae	NA	NA
AY992647.1.1333	0.602919	0.0494612	-0.0416307	-0.423908	-0.30202	-0.242977	0.315326	0.00939185	0.118017	0.171918	0.24978	0.292163	0.0800364	0.000198979	0.730392	0.0297238	0.249892	0.421849	TRUE	FALSE	TRUE	TRUE	TRUE	TRUE	Bacteria	Firmicutes	Clostridia	Clostridia_UCG-014	Clostridia_UCG-014	Clostridia_UCG-014	NA
EU831391.1.1262	-1.07799	-0.036093	-0.0823673	0.372313	0.892659	0.247804	0.383653	0.00943086	0.120354	0.207401	0.2516	0.301657	0.0375565	0.0122837	0.524163	0.132586	0.0164236	0.448756	FALSE	FALSE	TRUE	FALSE	TRUE	TRUE	Archaea	Euryarchaeota	Methanobacteria	Methanobacteriales	Methanobacteriaceae	Methanobrevibacter	NA
EU468991.1.1331	0.582662	-0.0342337	-0.00664947	-0.0677163	-0.208085	-0.400396	0.295297	0.00929698	0.120785	0.166498	0.240574	0.278474	0.0624602	0.00147707	0.956643	0.688541	0.397321	0.165949	TRUE	TRUE	TRUE	TRUE	TRUE	TRUE	Bacteria	Firmicutes	Clostridia	Oscillospirales	Oscillospiraceae	NK4A214_group	NA
AB849368.1.1468	0.0348832	-0.0469936	0.124692	0.0964255	0.195784	0.0768314	0.297565	0.00857236	0.111235	0.172929	0.245504	0.287718	0.909253	0.000389155	0.291315	0.590714	0.445703	0.795458	TRUE	FALSE	TRUE	TRUE	TRUE	TRUE	Bacteria	Firmicutes	Clostridia	Lachnospirales	Lachnospiraceae	Pseudobutyrivibrio	NA
DQ806210.1.1390	0.332948	-0.028044	0.341996	-0.12268	0.0331625	-0.169134	0.294682	0.00946139	0.115514	0.166692	0.237495	0.283222	0.271907	0.00767137	0.00773033	0.470293	0.890345	0.557091	TRUE	FALSE	TRUE	TRUE	TRUE	TRUE	Bacteria	Firmicutes	Clostridia	Lachnospirales	Lachnospiraceae	Marvinbryantia	NA
JF820366.1.1028	0.854137	-0.025848	-0.294038	-0.319947	0.647057	-0.0357913	0.307683	0.00945838	0.117252	0.172383	0.249256	0.290796	0.0180315	0.0194802	0.0291032	0.0904175	0.0248726	0.904263	TRUE	FALSE	TRUE	TRUE	TRUE	TRUE	Archaea	Euryarchaeota	Methanobacteria	Methanobacteriales	Methanobacteriaceae	Methanobrevibacter	NA
EU772050.1.1388	0.897082	-0.0316646	0.0397574	-0.255305	-0.295725	-0.152396	0.303973	0.00952939	0.115393	0.172628	0.247457	0.292268	0.0145052	0.00771045	0.737578	0.169954	0.259637	0.613421	TRUE	TRUE	TRUE	TRUE	TRUE	TRUE	Bacteria	Firmicutes	Clostridia	Lachnospirales	Lachnospiraceae	NA	NA
HQ326616.1.1475	-0.427509	0.0921957	-0.407619	-0.52792	1.00817	0.931785	0.304056	0.00867771	0.112759	0.175443	0.248243	0.289976	0.202521	1.43315e-05	0.00856754	0.0196883	0.00480214	0.0147899	TRUE	FALSE	TRUE	TRUE	FALSE	TRUE	Bacteria	Firmicutes	Clostridia	Lachnospirales	Lachnospiraceae	Lachnospiraceae_ND3007_group	uncultured_Lachnospiraceae
GU293234.1.1476	-1.68071	0.162574	-0.394293	0.0137949	0.977209	0.0954067	0.305702	0.00889646	0.116191	0.17622	0.252514	0.295119	0.00533558	5.27472e-05	0.0274416	0.941363	0.0179948	0.762677	TRUE	FALSE	TRUE	TRUE	TRUE	TRUE	Bacteria	Firmicutes	Clostridia	Clostridiales	Clostridiaceae	Clostridium_sensu_stricto_1	uncultured_bacterium
GQ448585.1.1400	0.826598	-0.0835663	-0.305787	-0.029064	0.0979203	0.166936	0.311479	0.0105339	0.122846	0.172231	0.25229	0.291662	0.0241556	1.26731e-05	0.0320346	0.869358	0.706057	0.579717	TRUE	FALSE	TRUE	TRUE	TRUE	TRUE	Bacteria	Firmicutes	Clostridia	Oscillospirales	[Eubacterium]_coprostanoligenes_group	[Eubacterium]_coprostanoligenes_group	uncultured_Clostridium
EU461026.1.1377	0.637292	-0.0295615	-0.0921051	-0.116446	0.0866856	-0.259567	0.308996	0.00920181	0.117689	0.1753	0.247118	0.285723	0.0597382	0.006801	0.447874	0.518131	0.731368	0.38017	TRUE	FALSE	TRUE	TRUE	TRUE	TRUE	Bacteria	Firmicutes	Clostridia	Oscillospirales	UCG-010	UCG-010	metagenome
GQ358243.1.1369	0.0156236	0.0242371	-0.0505054	-0.0935409	-0.184859	0.212444	0.305897	0.00940173	0.123108	0.170097	0.245099	0.286185	0.959799	0.0184318	0.686209	0.588777	0.459962	0.466966	TRUE	FALSE	TRUE	TRUE	TRUE	TRUE	Bacteria	Bacteroidota	Bacteroidia	Bacteroidales	Prevotellaceae	Prevotella	uncultured_Prevotellaceae
X89977.1.1483	0.00063375	0.0426869	-0.0810547	-0.209123	0.0958857	0.308647	0.298188	0.00866405	0.113101	0.171998	0.244932	0.290504	0.998346	0.000598695	0.489985	0.251967	0.703655	0.313014	TRUE	FALSE	TRUE	TRUE	TRUE	TRUE	Bacteria	Firmicutes	Clostridia	Lachnospirales	Lachnospiraceae	Pseudobutyrivibrio	NA
JX095299.1.1374	0.265336	0.0284253	-0.237892	-0.307007	0.345262	0.30942	0.298681	0.011064	0.116325	0.171473	0.241689	0.28192	0.386065	0.0193095	0.0557515	0.0902237	0.17026	0.286869	TRUE	FALSE	FALSE	TRUE	TRUE	TRUE	Bacteria	Firmicutes	Clostridia	Oscillospirales	UCG-010	UCG-010	uncultured_bacterium
JQ189208.1.1376	0.384227	0.0267503	-0.667411	-0.15171	0.0483089	-0.0374456	0.324783	0.00935519	0.125302	0.173153	0.256274	0.301164	0.261737	0.0155331	0.000242392	0.399672	0.853914	0.903292	TRUE	FALSE	FALSE	TRUE	TRUE	TRUE	Bacteria	Firmicutes	Bacilli	Lactobacillales	Streptococcaceae	Streptococcus	NA
LC190799.1.1211	2.38682	-0.206051	0.298354	-0.416815	-0.830189	-0.072518	0.306915	0.0089651	0.114509	0.178483	0.252811	0.297197	0.0161356	0.00188768	0.121117	0.144618	0.0815511	0.829973	TRUE	FALSE	TRUE	TRUE	TRUE	TRUE	Bacteria	Actinobacteriota	Actinobacteria	Micrococcales	Micrococcaceae	Rothia	NA
GQ132402.1.1300	0.985026	-0.0747161	0.238039	NA	-0.940413	-0.487811	0.318156	0.00872696	0.11768	NA	0.255117	0.297493	0.0174185	5.8961e-05	0.0827917	1	0.00779562	0.145067	TRUE	FALSE	TRUE	TRUE	TRUE	TRUE	Bacteria	Firmicutes	Clostridia	Monoglobales	Monoglobaceae	Monoglobus	NA
GQ358477.1.1356	0.0301431	0.0654655	-0.630274	-0.222584	0.0348336	-0.200973	0.315833	0.00889136	0.113984	0.173657	0.245083	0.286526	0.925318	3.54927e-06	7.42185e-05	0.220754	0.889003	0.49454	TRUE	FALSE	TRUE	TRUE	TRUE	TRUE	Bacteria	Firmicutes	Clostridia	Oscillospirales	Oscillospiraceae	NK4A214_group	NA
EU463463.1.1377	0.0174183	0.0517484	0.207745	-0.152301	-0.437448	-0.465016	0.377096	0.0168879	0.168991	0.184447	0.285831	0.29964	0.963498	0.00490567	0.229555	0.416201	0.13754	0.132326	TRUE	FALSE	TRUE	TRUE	TRUE	TRUE	Bacteria	Fibrobacterota	Fibrobacteria	Fibrobacterales	Fibrobacteraceae	Fibrobacter	Fibrobacter_sp.
EU470328.1.1394	-0.253519	-0.0357858	0.352605	0.112031	0.199656	0.0412975	0.308414	0.010861	0.122202	0.176847	0.251157	0.292482	0.42853	0.00714247	0.0148267	0.539361	0.443461	0.890267	TRUE	FALSE	TRUE	TRUE	TRUE	TRUE	Bacteria	Firmicutes	Clostridia	Oscillospirales	Oscillospiraceae	NA	NA
GQ493336.1.1357	-1.11442	-0.0688104	-0.676953	1.06654	-0.541729	-1.24522	0.305344	0.00885076	0.113705	0.177093	0.251753	0.295248	0.0354991	0.00442762	0.00947751	0.00917561	0.1205	0.0243619	TRUE	FALSE	TRUE	TRUE	TRUE	TRUE	Bacteria	Firmicutes	Clostridia	Lachnospirales	Lachnospiraceae	Marvinbryantia	NA
AB614754.1.1495	2.64616	-0.103084	-0.198647	-0.486311	-1.11042	-0.82449	0.30387	0.00882469	0.114054	0.173783	0.248246	0.291334	1.11712e-05	9.68055e-07	0.115543	0.0207677	0.00154787	0.0197207	FALSE	FALSE	FALSE	TRUE	TRUE	TRUE	Bacteria	Firmicutes	Clostridia	Lachnospirales	Lachnospiraceae	Lachnospiraceae_FCS020_group	uncultured_rumen
EU465964.1.1391	-1.07235	-0.0334429	-0.0600527	0.625401	-0.142948	-0.211089	0.329903	0.0116717	0.132888	0.175061	0.251261	0.290492	0.00382707	0.00926394	0.65597	0.0017969	0.575444	0.475456	TRUE	TRUE	TRUE	FALSE	TRUE	TRUE	Bacteria	Firmicutes	Clostridia	Lachnospirales	Lachnospiraceae	Roseburia	NA
EU771377.1.1397	-1.69125	0.0924028	-0.443178	0.465155	-0.566821	0.10197	0.336103	0.0103134	0.128745	0.179791	0.265157	0.305276	0.00237571	0.000107984	0.0137622	0.0413669	0.0763944	0.749726	FALSE	FALSE	TRUE	TRUE	TRUE	TRUE	Bacteria	Firmicutes	Clostridia	Lachnospirales	Lachnospiraceae	Oribacterium	uncultured_bacterium
EU467050.1.1316	1.42156	-0.0279119	-0.545386	-0.409529	0.0812748	-0.595114	0.306548	0.00986861	0.119382	0.171281	0.248163	0.287051	0.000384218	0.0134102	0.000438039	0.0314069	0.748131	0.0570896	FALSE	FALSE	FALSE	TRUE	TRUE	FALSE	Bacteria	Firmicutes	Clostridia	Peptostreptococcales-Tissierellales	Peptostreptococcaceae	Terrisporobacter	Clostridium_sp.
EU475733.1.1404	0.715116	0.0435448	0.0281072	-0.455961	-1.27297	-0.213666	0.311909	0.00910051	0.118183	0.177179	0.251457	0.300742	0.0555852	0.00200097	0.818826	0.0368225	0.00145948	0.500396	TRUE	FALSE	TRUE	TRUE	FALSE	TRUE	Bacteria	Firmicutes	Bacilli	Lactobacillales	Streptococcaceae	Streptococcus	NA
EU775921.1.1262	0.164674	0.0532084	-1.15264	0.0203751	0.621075	-0.388995	0.30177	0.00866128	0.113092	0.174143	0.248665	0.29148	0.602225	0.000470641	1.88698e-05	0.910145	0.0411345	0.223797	TRUE	FALSE	FALSE	TRUE	FALSE	TRUE	Bacteria	Firmicutes	Clostridia	Lachnospirales	Lachnospiraceae	NA	NA
EU463746.1.1381	0.259508	0.0559405	-0.103339	-0.435218	0.641961	-0.42996	0.305239	0.00955435	0.11596	0.174607	0.248308	0.28729	0.413347	0.000110089	0.391918	0.0298989	0.0253478	0.162626	TRUE	FALSE	TRUE	TRUE	TRUE	TRUE	Bacteria	Firmicutes	Bacilli	Erysipelotrichales	Erysipelatoclostridiaceae	UCG-004	uncultured_rumen
KM658453.1.1444	-2.07212	0.214632	0.591677	NA	-0.19723	1.63655	0.310055	0.00899622	0.118829	NA	0.25475	0.299564	0.00683277	0.000161371	0.0155692	1	0.495223	0.012053	TRUE	FALSE	TRUE	TRUE	TRUE	TRUE	Bacteria	Actinobacteriota	Actinobacteria	Micrococcales	Micrococcaceae	Arthrobacter	NA
HQ716128.1.1411	-0.490214	0.032554	-0.239095	0.0989204	0.0757444	0.0404785	0.317105	0.011065	0.128	0.16132	0.236255	0.264689	0.129813	0.00534285	0.0689295	0.543135	0.750138	0.879205	TRUE	FALSE	TRUE	TRUE	TRUE	TRUE	Bacteria	Firmicutes	Clostridia	Clostridia_UCG-014	Clostridia_UCG-014	Clostridia_UCG-014	NA
DQ805764.1.1389	-0.379949	-0.0217444	0.0852623	0.229152	-0.0242142	0.138473	0.28808	0.00846476	0.11119	0.163797	0.235142	0.275219	0.200767	0.017512	0.45134	0.175754	0.918914	0.619868	TRUE	FALSE	TRUE	TRUE	TRUE	TRUE	Bacteria	Firmicutes	Clostridia	Lachnospirales	Lachnospiraceae	NA	NA
EU473503.1.1242	0.333274	0.0555205	0.49956	-0.44914	-0.3456	0.254796	0.297049	0.00972916	0.123229	0.169198	0.245298	0.279929	0.275173	1.38625e-05	0.000620183	0.0152157	0.174224	0.373547	TRUE	FALSE	FALSE	TRUE	TRUE	TRUE	Bacteria	Bacteroidota	Bacteroidia	Bacteroidales	Rikenellaceae	Rikenellaceae_RC9_gut_group	wallaby_gut
AB906309.1.1238	0.474933	0.0301658	0.166814	-0.334172	-0.361347	0.0490799	0.367192	0.0106772	0.131868	0.194668	0.256815	0.303031	0.224944	0.0179978	0.234553	0.116806	0.189729	0.874561	TRUE	FALSE	TRUE	TRUE	TRUE	TRUE	Archaea	Euryarchaeota	Methanobacteria	Methanobacteriales	Methanobacteriaceae	Methanobrevibacter	NA
MG807268.1.955	-0.754827	0.0607744	0.459369	-0.0397493	-0.0761856	-0.090757	0.33544	0.0126164	0.138163	0.181675	0.258235	0.296548	0.0410339	0.000273642	0.0050085	0.829968	0.772305	0.764074	FALSE	FALSE	FALSE	TRUE	TRUE	TRUE	Archaea	Thermoplasmatota	Thermoplasmata	Methanomassiliicoccales	Methanomethylophilaceae	uncultured	NA
EU778526.1.1373	-0.68207	0.0290601	0.314247	0.0604471	0.188136	-0.494962	0.324205	0.0107028	0.120352	0.175846	0.250464	0.286651	0.0571555	0.0187746	0.0227573	0.736982	0.467038	0.109848	TRUE	FALSE	TRUE	TRUE	TRUE	TRUE	Bacteria	Firmicutes	Clostridia	Clostridiales	Clostridiaceae	Clostridium_sensu_stricto_1	NA
DQ824843.1.1383	-0.0228108	-0.0442636	-0.0348315	0.101348	0.398066	0.344557	0.302877	0.00882644	0.115284	0.176595	0.25088	0.295529	0.943581	0.00741205	0.777607	0.596762	0.187773	0.308433	FALSE	FALSE	TRUE	TRUE	TRUE	TRUE	Bacteria	Firmicutes	Clostridia	Lachnospirales	Lachnospiraceae	NA	NA
JX095431.1.1390	0.984054	-0.0581688	-0.25791	-0.00452047	-0.31537	-0.694251	0.307294	0.0088282	0.113845	0.178075	0.251893	0.294639	0.0492443	0.00711424	0.10838	0.981342	0.299293	0.0997364	TRUE	FALSE	TRUE	TRUE	TRUE	TRUE	Bacteria	Firmicutes	Clostridia	Oscillospirales	Oscillospiraceae	Oscillospira	NA
EU475144.1.1390	1.16774	0.0504654	-0.591797	-0.76331	0.690028	0.453628	0.304164	0.00881376	0.114036	0.177431	0.251264	0.293875	0.0184723	0.00460567	0.00656301	0.0126254	0.0515742	0.197559	TRUE	FALSE	TRUE	TRUE	TRUE	TRUE	Bacteria	Firmicutes	Clostridia	Lachnospirales	Lachnospiraceae	NA	NA
EU470363.1.1409	-0.475002	0.0464141	0.333656	0.0417072	-0.300132	-0.34956	0.337048	0.010546	0.123873	0.172528	0.244509	0.282695	0.172123	0.000207159	0.0129677	0.811122	0.232056	0.228742	TRUE	FALSE	TRUE	TRUE	TRUE	TRUE	Bacteria	Verrucomicrobiota	Kiritimatiellae	WCHB1-41	WCHB1-41	WCHB1-41	uncultured_bacterium
EU469121.1.1263	0.162381	-0.0294485	-0.148981	0.0687174	0.166601	-0.262375	0.303222	0.00915356	0.114395	0.175779	0.247857	0.289239	0.60527	0.0105371	0.225141	0.704942	0.518358	0.387984	TRUE	FALSE	TRUE	TRUE	TRUE	TRUE	Bacteria	Firmicutes	Clostridia	Lachnospirales	Lachnospiraceae	[Eubacterium]_oxidoreducens_group	uncultured_bacterium
EU471665.1.1399	1.04306	-0.0653637	-0.300223	0.00417701	-0.470719	-0.153948	0.308565	0.00894837	0.115459	0.179224	0.252554	0.295008	0.0277766	0.001868	0.0600319	0.982522	0.135797	0.629341	TRUE	FALSE	TRUE	TRUE	TRUE	TRUE	Bacteria	Firmicutes	Clostridia	Oscillospirales	UCG-010	UCG-010	NA
DQ806699.1.1391	-0.410231	0.0564817	0.0667612	0.0188417	-0.0398011	-0.415302	0.304717	0.00880506	0.113694	0.17666	0.250343	0.292819	0.236026	0.00136619	0.582583	0.91921	0.879902	0.215312	TRUE	FALSE	TRUE	TRUE	TRUE	TRUE	Bacteria	Firmicutes	Clostridia	Lachnospirales	Lachnospiraceae	NA	NA
EU776373.1.1285	0.917291	-0.454727	3.77994	0.314268	1.63877	-0.378746	0.305003	0.00883251	0.113803	0.177685	0.252056	0.296574	0.095057	0.000377069	0.000905202	0.218974	0.0228491	0.329795	TRUE	FALSE	FALSE	TRUE	TRUE	TRUE	Bacteria	Firmicutes	Clostridia	Oscillospirales	UCG-010	UCG-010	uncultured_bacterium
EU467824.1.1353	-0.634378	0.0523633	-0.136524	0.244129	-0.738586	-0.0559254	0.363421	0.0125262	0.143816	0.198573	0.262384	0.307341	0.101329	0.000804286	0.357513	0.237851	0.0130607	0.858046	TRUE	FALSE	TRUE	TRUE	TRUE	TRUE	Bacteria	Firmicutes	Bacilli	Lactobacillales	Streptococcaceae	Streptococcus	NA
EU473579.1.1398	0.756116	0.0576519	-1.52954	-0.643057	0.961736	0.0483871	0.340674	0.0108659	0.122633	0.17821	0.26224	0.302976	0.0771793	0.00317695	5.87602e-05	0.0154059	0.0144828	0.879364	TRUE	FALSE	FALSE	TRUE	TRUE	TRUE	Bacteria	Bacteroidota	Bacteroidia	Bacteroidales	Paludibacteraceae	uncultured	uncultured_bacterium
EU845426.1.1528	0.28166	-0.0452201	0.144839	0.129688	-0.208232	-0.344955	0.299646	0.00872778	0.112754	0.172722	0.246333	0.288517	0.371772	0.000578442	0.231022	0.471919	0.419833	0.262398	TRUE	FALSE	TRUE	TRUE	TRUE	TRUE	Bacteria	Firmicutes	Clostridia	Clostridia_UCG-014	Clostridia_UCG-014	Clostridia_UCG-014	NA
EU463613.1.1289	0.942189	-0.0825035	0.0292986	0.0474291	-0.670547	-0.0813112	0.307847	0.00896277	0.115445	0.178991	0.253351	0.297453	0.0549681	0.00271163	0.816059	0.808189	0.0772107	0.802317	TRUE	FALSE	TRUE	TRUE	TRUE	TRUE	Bacteria	Firmicutes	Clostridia	Lachnospirales	Lachnospiraceae	Lachnospiraceae_UCG-006	uncultured_rumen
EU470873.1.1381	2.05165	0.0992478	-0.00298473	-1.43175	-0.0343323	0.207152	0.308431	0.00909381	0.116352	0.176403	0.253314	0.294499	0.00265224	0.000400245	0.980763	0.00125308	0.898738	0.52059	FALSE	FALSE	TRUE	TRUE	TRUE	TRUE	Bacteria	Firmicutes	Clostridia	Clostridiales	Clostridiaceae	NA	NA
EU469841.1.1402	1.53067	-0.0475391	-0.0519678	-0.462908	-0.489758	-0.00141214	0.303143	0.00903792	0.113742	0.173397	0.248264	0.291381	0.000990065	0.000764536	0.659899	0.028378	0.0839879	0.996252	FALSE	FALSE	TRUE	TRUE	TRUE	TRUE	Bacteria	Firmicutes	Clostridia	Oscillospirales	Oscillospiraceae	NK4A214_group	NA
KF843466.1.1401	0.319705	-0.10833	-0.315343	0.588873	-1.15401	-0.127861	0.310974	0.0140608	0.14207	0.174803	0.25858	0.30338	0.322663	3.36862e-06	0.0448495	0.00503553	0.000639322	0.680307	TRUE	FALSE	TRUE	TRUE	TRUE	TRUE	Bacteria	Firmicutes	Bacilli	Lactobacillales	Streptococcaceae	Streptococcus	NA
JQ711701.1.1265	0.0574262	0.0918099	0.598461	-0.620863	0.19421	-1.18104	0.310057	0.00886183	0.122019	0.177391	0.257078	0.296874	0.864877	0.00191865	0.0162253	0.0394819	0.50488	0.0284108	TRUE	FALSE	TRUE	TRUE	TRUE	TRUE	Bacteria	Firmicutes	Clostridia	Clostridiales	Clostridiaceae	Clostridium_sensu_stricto_13	NA
KJ874126.1.1315	0.874104	-0.0460304	-0.322299	-0.145617	-0.086999	0.167484	0.322765	0.00955648	0.121296	0.174244	0.245531	0.290195	0.0149182	0.000161089	0.0165931	0.414913	0.727449	0.571406	TRUE	FALSE	TRUE	TRUE	TRUE	TRUE	Bacteria	Firmicutes	Clostridia	Lachnospirales	Lachnospiraceae	NA	NA
EU463561.1.1356	-1.31415	0.0272115	0.114092	0.505517	0.194496	-0.288968	0.301117	0.00913361	0.117283	0.173087	0.248087	0.28642	0.00112829	0.012536	0.351564	0.0139228	0.449601	0.334702	FALSE	FALSE	TRUE	TRUE	TRUE	TRUE	Bacteria	Firmicutes	Clostridia	Clostridia_vadinBB60_group	Clostridia_vadinBB60_group	Clostridia_vadinBB60_group	unidentified
AB185701.1.1523	-0.616714	-0.0326849	0.264618	0.52265	-0.51642	-0.577096	0.422999	0.0128758	0.158421	0.189483	0.252307	0.280074	0.151365	0.0144315	0.101361	0.00819678	0.0461753	0.0447919	TRUE	FALSE	TRUE	TRUE	TRUE	TRUE	Bacteria	Firmicutes	Clostridia	Clostridia_UCG-014	Clostridia_UCG-014	Clostridia_UCG-014	uncultured_Acetivibrio
DQ806715.1.1390	-0.0661171	-0.0329836	0.0521022	0.0343977	0.355059	0.125666	0.300105	0.00883447	0.11481	0.173622	0.245411	0.285993	0.829663	0.00330324	0.658788	0.846566	0.175843	0.668878	TRUE	FALSE	FALSE	TRUE	FALSE	TRUE	Bacteria	Firmicutes	Clostridia	Lachnospirales	Lachnospiraceae	Blautia	NA
AB555368.1.1502	-0.0569368	0.077299	0.0117701	-0.0761523	-0.749087	-0.816558	0.305985	0.0093323	0.114736	0.177291	0.251293	0.293957	0.858516	0.000167692	0.921636	0.682532	0.0246072	0.0320893	TRUE	FALSE	TRUE	TRUE	TRUE	TRUE	Bacteria	Spirochaetota	Spirochaetia	Spirochaetales	Spirochaetaceae	Treponema	NA
EU779374.1.1395	-0.703751	-0.0350335	-0.282909	0.530128	-0.167929	0.141587	0.309605	0.00893904	0.11419	0.173436	0.24943	0.294306	0.0526385	0.00442362	0.038259	0.0156629	0.519757	0.643336	TRUE	FALSE	TRUE	TRUE	TRUE	TRUE	Bacteria	Firmicutes	Clostridia	Oscillospirales	Ruminococcaceae	Faecalibacterium	NA
GQ448660.1.1377	-0.249326	-0.0270892	0.0367924	0.156511	0.0795551	0.286202	0.329502	0.0109745	0.132686	0.17117	0.233945	0.28584	0.454168	0.0184562	0.783145	0.366612	0.735788	0.32338	TRUE	FALSE	TRUE	TRUE	TRUE	TRUE	Bacteria	Firmicutes	Clostridia	Oscillospirales	[Eubacterium]_coprostanoligenes_group	[Eubacterium]_coprostanoligenes_group	uncultured_bacterium
KT225499.1.1476	-3.05957	0.126301	0.811469	0.666404	0.497855	-1.01949	0.312035	0.00888937	0.115654	0.17774	0.254887	0.298464	0.0102417	0.00491716	0.0197143	0.0643471	0.190019	0.0760579	TRUE	FALSE	TRUE	TRUE	TRUE	TRUE	Bacteria	Firmicutes	Clostridia	Clostridiales	Clostridiaceae	Clostridium_sensu_stricto_1	NA
EU775667.1.1374	-2.42987	0.0849768	0.442602	0.760343	-0.103579	-0.462953	0.327204	0.00983917	0.124095	0.175047	0.259541	0.299284	0.000146141	5.57281e-05	0.0091381	0.00338101	0.701726	0.165817	FALSE	FALSE	TRUE	TRUE	TRUE	TRUE	Bacteria	Firmicutes	Clostridia	Peptostreptococcales-Tissierellales	Peptostreptococcaceae	Terrisporobacter	NA
AB555485.1.1478	1.40669	-0.218833	-1.44065	1.62777	-2.79617	-4.39945	0.307237	0.00909914	0.116669	0.178274	0.253832	0.296196	0.0445407	0.00172445	0.00649451	0.0117832	0.0081402	0.00450217	TRUE	FALSE	TRUE	TRUE	TRUE	TRUE	Bacteria	Firmicutes	Clostridia	Oscillospirales	Ruminococcaceae	Candidatus_Soleaferrea	uncultured_rumen
JN098688.1.1027	0.74191	0.0568248	-0.89409	-0.492224	-1.08516	0.146858	0.3253	0.0125116	0.125997	0.178898	0.260625	0.305991	0.071476	0.0061586	0.000860932	0.0402422	0.00879273	0.65153	TRUE	FALSE	FALSE	TRUE	FALSE	TRUE	Archaea	Euryarchaeota	Methanobacteria	Methanobacteriales	Methanobacteriaceae	Methanobrevibacter	NA
EU775782.1.1290	0.00376628	-0.0427375	0.0706031	0.24287	-0.311768	-0.374405	0.328191	0.00956778	0.126332	0.181091	0.248416	0.29438	0.990995	0.000452267	0.584497	0.199827	0.228672	0.222795	TRUE	FALSE	TRUE	TRUE	TRUE	TRUE	Bacteria	Firmicutes	Clostridia	Lachnospirales	Lachnospiraceae	Lachnospiraceae_UCG-008	uncultured_rumen
EU461032.1.1393	0.64262	0.117612	0.134138	-0.572133	-0.736401	-0.811409	0.307257	0.00880645	0.114375	0.178375	0.252483	0.296303	0.171605	0.00555984	0.361654	0.0849933	0.100196	0.111488	TRUE	FALSE	TRUE	FALSE	TRUE	TRUE	Bacteria	Firmicutes	Clostridia	Clostridia_vadinBB60_group	Clostridia_vadinBB60_group	Clostridia_vadinBB60_group	uncultured_bacterium
FJ833622.1.1332	-1.23209	0.065172	0.564119	-0.0629653	0.61679	0.501411	0.304594	0.00893117	0.116634	0.177039	0.25269	0.294863	0.0271986	0.00531378	0.0168553	0.745635	0.0924265	0.187597	TRUE	FALSE	TRUE	TRUE	TRUE	TRUE	Bacteria	Firmicutes	Clostridia	Lachnospirales	Lachnospiraceae	NA	NA
EU459817.1.1288	-1.23784	0.0447307	-0.130353	0.349356	0.28916	-0.0603802	0.303005	0.00906926	0.1213	0.174164	0.251248	0.289743	0.0027366	0.000810965	0.310505	0.0758284	0.279434	0.839562	FALSE	FALSE	TRUE	TRUE	TRUE	TRUE	Bacteria	Firmicutes	Clostridia	Christensenellales	Christensenellaceae	Christensenellaceae_R-7_group	uncultured_prokaryote
CDZD01005894.143.1642	-1.02609	-0.0307196	0.199401	0.532127	0.171558	-0.0863194	0.311853	0.00931206	0.120614	0.164894	0.240643	0.281035	0.00308394	0.00301997	0.11131	0.00359669	0.482772	0.76138	FALSE	FALSE	TRUE	TRUE	TRUE	TRUE	Bacteria	Firmicutes	Clostridia	Lachnospirales	Lachnospiraceae	Lachnospiraceae_NK4A136_group	NA
AM275406.1.1503	-0.438403	0.0381942	0.122694	-0.0204064	-0.0177833	0.30257	0.307289	0.00999632	0.118907	0.177006	0.246871	0.288171	0.179169	0.00243583	0.322492	0.910125	0.943761	0.314419	TRUE	FALSE	TRUE	TRUE	TRUE	TRUE	Bacteria	Firmicutes	Clostridia	Clostridia_UCG-014	Clostridia_UCG-014	Clostridia_UCG-014	NA
AJ301607.1.1433	1.31384	-0.0522965	-0.10076	-0.14674	-1.26332	-0.262032	0.338254	0.00983105	0.123606	0.184498	0.253869	0.298084	0.00464716	0.000711443	0.438569	0.449362	0.00108454	0.405001	TRUE	FALSE	TRUE	TRUE	TRUE	TRUE	Bacteria	Firmicutes	Bacilli	Lactobacillales	Streptococcaceae	Streptococcus	NA
JX218585.1.1491	-0.254265	0.0402234	-0.20372	-0.0646464	-0.0611086	0.315249	0.307393	0.00877017	0.114772	0.174619	0.250308	0.294185	0.435429	0.00252456	0.119162	0.72217	0.814128	0.319448	TRUE	FALSE	TRUE	TRUE	TRUE	TRUE	Bacteria	Firmicutes	Clostridia	Oscillospirales	Oscillospiraceae	NK4A214_group	uncultured_rumen
EU775887.1.1353	0.968723	0.0929404	0.358447	-0.585355	-1.15294	-0.535674	0.336901	0.011001	0.125617	0.185527	0.254599	0.29974	0.0165153	7.28038e-06	0.0171473	0.0102438	0.00109399	0.104212	TRUE	FALSE	FALSE	TRUE	TRUE	TRUE	Bacteria	Actinobacteriota	Coriobacteriia	Coriobacteriales	Eggerthellaceae	uncultured	uncultured_bacterium
HQ716617.1.1511	1.26568	0.116558	-1.87076	-1.47657	2.41975	2.17943	0.307798	0.00924356	0.114911	0.176674	0.250738	0.294256	0.00924536	5.57138e-05	1.59446e-05	0.000401312	0.000202697	0.000706196	TRUE	FALSE	FALSE	FALSE	TRUE	TRUE	Bacteria	Firmicutes	Clostridia	Oscillospirales	Oscillospiraceae	UCG-005	uncultured_rumen
KR067902.1.1490	-0.134044	0.0347875	-0.365059	-0.0430639	-0.328466	0.298706	0.312761	0.00954806	0.116092	0.175355	0.249433	0.292529	0.678301	0.00537231	0.0118405	0.811515	0.220433	0.333862	TRUE	FALSE	TRUE	TRUE	TRUE	TRUE	Bacteria	Firmicutes	Clostridia	Oscillospirales	Oscillospiraceae	UCG-005	human_gut
EU473679.1.1391	-2.50027	0.0933589	0.600459	0.53569	0.0363783	0.541306	0.306451	0.00916292	0.1154	0.177633	0.251785	0.29432	0.00044947	0.000156273	0.00345758	0.0295615	0.890763	0.125281	FALSE	FALSE	FALSE	TRUE	FALSE	TRUE	Bacteria	Firmicutes	Clostridia	Lachnospirales	Lachnospiraceae	NA	NA
EU774073.1.1357	-1.3344	0.0561718	-0.170468	0.282339	0.287492	0.669292	0.301359	0.00896473	0.116252	0.175119	0.248949	0.296635	0.00443286	0.000767359	0.192909	0.158029	0.292076	0.064879	TRUE	FALSE	TRUE	TRUE	TRUE	TRUE	Bacteria	Firmicutes	Clostridia	Clostridiales	Clostridiaceae	Sarcina	NA
EU471562.1.1399	0.650293	-0.0477887	-0.0704667	0.0130389	-0.0513075	-0.0802992	0.311479	0.0106659	0.125142	0.180184	0.254242	0.293097	0.0555767	0.000518158	0.582277	0.943336	0.842972	0.78811	TRUE	FALSE	TRUE	TRUE	TRUE	TRUE	Bacteria	Desulfobacterota	Desulfovibrionia	Desulfovibrionales	Desulfovibrionaceae	Bilophila	uncultured_bacterium
EU475476.1.1391	-0.540248	0.0441517	-0.219937	-0.0508568	0.296433	0.582723	0.293994	0.00855185	0.111409	0.170436	0.242179	0.287106	0.0909928	0.000235932	0.0718364	0.770508	0.244431	0.0651698	TRUE	FALSE	TRUE	TRUE	TRUE	TRUE	Bacteria	Firmicutes	Clostridia	Oscillospirales	Oscillospiraceae	UCG-005	NA
EU772406.1.1380	0.0839966	0.0702076	0.130783	-0.490391	0.443088	0.178686	0.305515	0.012087	0.125409	0.174213	0.249476	0.285508	0.786885	2.66649e-05	0.312518	0.0124526	0.0947381	0.540238	TRUE	FALSE	TRUE	TRUE	TRUE	TRUE	Bacteria	Firmicutes	Clostridia	Oscillospirales	[Eubacterium]_coprostanoligenes_group	[Eubacterium]_coprostanoligenes_group	uncultured_bacterium
EU458304.1.1410	-0.758461	0.0483276	0.104647	0.122145	-0.65261	0.245608	0.306406	0.0111475	0.119731	0.178781	0.253011	0.298768	0.0561607	0.00746194	0.422094	0.52484	0.0494699	0.448449	TRUE	FALSE	TRUE	TRUE	TRUE	TRUE	Bacteria	Firmicutes	Bacilli	Lactobacillales	Streptococcaceae	Streptococcus	NA
AB506372.1.1510	-0.317417	0.0264723	-0.307437	0.0498017	-0.0384538	0.234052	0.296599	0.0088222	0.110917	0.171897	0.242944	0.285121	0.305588	0.0110533	0.0169065	0.776977	0.876867	0.427717	TRUE	FALSE	TRUE	TRUE	TRUE	TRUE	Bacteria	Firmicutes	Clostridia	Lachnospirales	Lachnospiraceae	Coprococcus	Coprococcus_eutactus
EU474649.1.1390	-0.980425	-0.0307356	0.0990063	0.548699	-0.0838455	0.76718	0.310354	0.00926649	0.114224	0.173999	0.245681	0.285247	0.00753908	0.00556429	0.40178	0.00762065	0.738347	0.0185606	TRUE	FALSE	TRUE	TRUE	TRUE	TRUE	Bacteria	Firmicutes	Clostridia	Lachnospirales	Lachnospiraceae	NA	NA
FJ676168.1.1371	-0.0254525	-0.0541966	0.31441	0.281372	-0.510681	-0.255867	0.309474	0.0102797	0.118878	0.169734	0.245499	0.293691	0.93554	9.38849e-05	0.018381	0.118133	0.0550686	0.397369	TRUE	FALSE	TRUE	TRUE	TRUE	TRUE	Bacteria	Firmicutes	Clostridia	Oscillospirales	Oscillospiraceae	UCG-005	NA
EU465131.1.1398	-0.0431837	-0.0306014	0.378956	0.126643	-0.200185	-0.301587	0.300318	0.00867721	0.112119	0.174031	0.247809	0.290685	0.889716	0.00964126	0.0117594	0.490413	0.445775	0.334006	TRUE	FALSE	TRUE	TRUE	TRUE	TRUE	Bacteria	Bacteroidota	Bacteroidia	Bacteroidales	Rikenellaceae	Rikenellaceae_RC9_gut_group	uncultured_bacterium
EU475415.1.1381	-0.710708	-0.0465787	-0.0919519	0.711005	-0.566839	-0.478682	0.302525	0.00872122	0.112665	0.176107	0.25002	0.293877	0.0785793	0.00592192	0.460225	0.0156384	0.0859957	0.178676	TRUE	FALSE	TRUE	TRUE	TRUE	TRUE	Bacteria	Firmicutes	Clostridia	Christensenellales	Christensenellaceae	Christensenellaceae_R-7_group	uncultured_prokaryote
MK100837.1.1367	-0.904428	0.0773991	-0.236369	0.0490597	0.451634	0.355617	0.309446	0.00950333	0.120903	0.177437	0.254395	0.30138	0.06136	0.00387087	0.145556	0.800126	0.173932	0.32306	TRUE	FALSE	TRUE	TRUE	TRUE	TRUE	Bacteria	Firmicutes	Bacilli	Lactobacillales	Streptococcaceae	Streptococcus	NA
CP013239.3783282.3784782	0.112581	-0.0483206	-0.31648	0.0857228	0.554333	-0.0920106	0.303891	0.00874607	0.113444	0.176884	0.251381	0.294689	0.735647	0.0116822	0.0684329	0.661123	0.114619	0.77531	TRUE	FALSE	TRUE	TRUE	TRUE	TRUE	Bacteria	Firmicutes	Clostridia	Clostridiales	Clostridiaceae	Clostridium_sensu_stricto_1	Clostridium_butyricum
FJ679317.1.1450	-1.2717	0.0475787	-0.274981	0.400751	-0.0129607	0.282689	0.324469	0.0123475	0.141295	0.178252	0.255859	0.30652	0.00176068	0.00199496	0.0735784	0.0425464	0.96037	0.373196	FALSE	FALSE	TRUE	TRUE	TRUE	TRUE	Bacteria	Firmicutes	Bacilli	Lactobacillales	Streptococcaceae	Streptococcus	NA
JX096189.1.1392	-0.344124	-0.0327684	0.00257404	0.24124	0.235713	-0.102138	0.326587	0.0107204	0.127777	0.174696	0.239537	0.273183	0.299912	0.00449279	0.984053	0.176875	0.332479	0.710958	TRUE	FALSE	TRUE	TRUE	TRUE	TRUE	Bacteria	Firmicutes	Clostridia	Christensenellales	Christensenellaceae	Christensenellaceae_R-7_group	uncultured_prokaryote
JX218371.1.1491	-0.400354	0.0280965	0.137707	-0.131937	0.327	0.53795	0.308557	0.00942731	0.116052	0.175304	0.245469	0.288887	0.221008	0.0125121	0.260381	0.467482	0.209754	0.0894903	TRUE	FALSE	TRUE	TRUE	TRUE	TRUE	Bacteria	Firmicutes	Clostridia	Lachnospirales	Lachnospiraceae	Pseudobutyrivibrio	NA
DQ673520.1.1494	-0.443925	-0.0440144	0.0252306	0.449924	-0.709931	0.0542132	0.327594	0.0105717	0.125344	0.176043	0.248094	0.297064	0.195441	0.000832218	0.843176	0.021946	0.0118857	0.857637	TRUE	FALSE	TRUE	TRUE	TRUE	TRUE	Bacteria	Firmicutes	Clostridia	Oscillospirales	Oscillospiraceae	NK4A214_group	NA
EU765928.1.1360	0.0236873	-0.0550719	-0.119454	0.216369	0.053147	0.164326	0.304398	0.00892021	0.113589	0.175127	0.247293	0.289961	0.939676	0.000163942	0.320383	0.247922	0.834625	0.58476	TRUE	FALSE	TRUE	TRUE	TRUE	TRUE	Bacteria	Firmicutes	Clostridia	Lachnospirales	Lachnospiraceae	[Eubacterium]_xylanophilum_group	metagenome
EU381967.1.1491	-1.14096	0.0470369	0.105088	0.253892	0.0387627	0.110798	0.302679	0.00886279	0.113023	0.175712	0.249759	0.293336	0.013029	0.00317316	0.395155	0.208094	0.882734	0.721144	TRUE	FALSE	TRUE	FALSE	TRUE	TRUE	Bacteria	Firmicutes	Clostridia	Oscillospirales	Oscillospiraceae	NK4A214_group	NA
EU466101.1.1378	-0.698389	0.0388066	0.063494	0.127222	-0.0975138	0.0281828	0.307037	0.00914075	0.117744	0.172463	0.242122	0.285252	0.0353981	0.000486552	0.596317	0.470219	0.691878	0.922389	TRUE	FALSE	TRUE	TRUE	TRUE	TRUE	Bacteria	Firmicutes	Clostridia	Oscillospirales	Oscillospiraceae	UCG-005	NA
EU777590.1.1391	1.04601	-0.0293505	-0.40279	-0.24807	0.0984074	0.154341	0.306125	0.00989556	0.117936	0.179451	0.249257	0.290858	0.0076651	0.0158041	0.00768456	0.200191	0.702181	0.60851	FALSE	FALSE	TRUE	FALSE	TRUE	TRUE	Bacteria	Firmicutes	Clostridia	Oscillospirales	[Eubacterium]_coprostanoligenes_group	[Eubacterium]_coprostanoligenes_group	uncultured_bacterium
EU471789.1.1394	-1.01204	0.038615	0.191423	0.12265	0.257619	0.346952	0.320626	0.0102864	0.125457	0.180684	0.247428	0.303356	0.00757719	0.00240905	0.151012	0.509164	0.316767	0.273367	TRUE	FALSE	FALSE	TRUE	TRUE	TRUE	Bacteria	Bacteroidota	Bacteroidia	Bacteroidales	Rikenellaceae	hoa5-07d05_gut_group	uncultured_bacterium
EU474623.1.1371	1.07969	0.038729	-0.260115	-0.552104	-0.373475	0.117778	0.306649	0.00907273	0.114529	0.17619	0.251766	0.294785	0.0244297	0.0129633	0.085617	0.0350644	0.212115	0.70991	TRUE	FALSE	TRUE	TRUE	TRUE	TRUE	Bacteria	Firmicutes	Clostridia	Clostridiales	Clostridiaceae	Clostridium_sensu_stricto_1	NA
ACCJ01000522.48.1565	0.742516	-0.0439689	-0.00989716	-0.0831358	-0.146299	-0.490088	0.290833	0.00880428	0.116881	0.165859	0.236488	0.27428	0.0174558	4.22019e-05	0.933221	0.620767	0.541985	0.0866058	TRUE	FALSE	TRUE	TRUE	TRUE	TRUE	Bacteria	Firmicutes	Clostridia	Lachnospirales	Lachnospiraceae	NA	NA
MOYD01000062.205.1704	0.206662	-0.129604	0.503034	0.373398	0.568376	-0.217246	0.298366	0.00915518	0.117046	0.171823	0.245593	0.291389	0.502893	2.09286e-08	0.0012607	0.0524882	0.0409872	0.471569	TRUE	FALSE	FALSE	TRUE	TRUE	FALSE	Bacteria	Cyanobacteria	Vampirivibrionia	Gastranaerophilales	Gastranaerophilales	Gastranaerophilales	NA
DQ805965.1.1291	-0.0642061	-0.0548187	-0.0465135	0.164844	-0.0842675	0.32121	0.295164	0.00875274	0.113192	0.170416	0.241201	0.286888	0.830936	2.08065e-05	0.687348	0.349808	0.732014	0.281711	TRUE	FALSE	TRUE	TRUE	TRUE	FALSE	Bacteria	Firmicutes	Clostridia	Lachnospirales	Lachnospiraceae	NA	NA
EU775774.1.1392	-2.6837	0.0864164	-0.683248	1.12455	-0.64297	-0.092188	0.311501	0.00908621	0.116064	0.17636	0.25332	0.297673	0.000997744	0.000682256	0.0041628	0.00310305	0.0641051	0.772256	FALSE	FALSE	FALSE	TRUE	TRUE	TRUE	Bacteria	Firmicutes	Clostridia	Monoglobales	Monoglobaceae	Monoglobus	uncultured_bacterium
EU472329.1.1383	-0.000849894	-0.0489002	0.329983	0.104194	-0.0257489	0.105593	0.304908	0.00929829	0.122062	0.171849	0.248444	0.291081	0.997822	0.000201389	0.0191878	0.555605	0.919166	0.723091	TRUE	FALSE	TRUE	TRUE	TRUE	TRUE	Bacteria	Firmicutes	Clostridia	Christensenellales	Christensenellaceae	Christensenellaceae_R-7_group	uncultured_bacterium
EU773790.1.1390	-0.105413	-0.037004	-0.0616316	0.264261	-0.313398	0.0608312	0.303363	0.00970981	0.113405	0.166914	0.233891	0.278298	0.731139	0.00080373	0.591623	0.125942	0.192321	0.82875	TRUE	FALSE	TRUE	TRUE	TRUE	TRUE	Bacteria	Firmicutes	Clostridia	Lachnospirales	Lachnospiraceae	NA	NA
EU469088.1.1324	0.277324	-0.0664757	0.199272	0.0164046	0.00183573	0.212592	0.30109	0.00875929	0.112865	0.1747	0.248675	0.291564	0.392543	0.000272285	0.127904	0.928245	0.994349	0.493382	TRUE	FALSE	TRUE	TRUE	TRUE	TRUE	Bacteria	Firmicutes	Clostridia	Oscillospirales	Oscillospiraceae	NK4A214_group	NA
KJ159271.1.1523	-0.70069	-0.0371471	0.12023	0.412461	-0.133465	0.423237	0.306309	0.00890467	0.112923	0.176032	0.250288	0.293548	0.0708679	0.00872519	0.3357	0.0661251	0.616704	0.208932	TRUE	FALSE	FALSE	TRUE	TRUE	TRUE	Bacteria	Firmicutes	Clostridia	Oscillospirales	Oscillospiraceae	UCG-005	human_gut
EU778168.1.1339	-0.790792	0.0417126	-0.219589	0.0772462	0.270957	1.04114	0.303898	0.00873367	0.113166	0.177074	0.251289	0.29475	0.080226	0.0174437	0.147652	0.692151	0.359887	0.0385764	TRUE	FALSE	TRUE	TRUE	TRUE	TRUE	Bacteria	Firmicutes	Clostridia	Lachnospirales	Lachnospiraceae	NA	NA
DQ796663.1.1393	0.431002	-0.0594024	0.260648	NA	-0.0962154	0.0998129	0.305882	0.00881428	0.115821	NA	0.253371	0.297482	0.253586	0.00667151	0.109893	1	0.729426	0.759323	TRUE	FALSE	TRUE	TRUE	TRUE	TRUE	Bacteria	Firmicutes	Clostridia	Lachnospirales	Lachnospiraceae	NA	NA
EU470466.1.1373	1.18279	-0.0810765	0.137248	-0.0477894	-0.54394	-0.463242	0.306887	0.00907335	0.117888	0.176967	0.252229	0.295296	0.00841923	0.000109613	0.288526	0.796172	0.0744317	0.167758	TRUE	FALSE	TRUE	TRUE	TRUE	TRUE	Bacteria	Firmicutes	Clostridia	Oscillospirales	NA	NA	NA
EU462959.1.1390	-0.318121	0.063884	0.306946	-0.0776796	-0.222635	-0.265203	0.30589	0.00945284	0.122259	0.170975	0.243487	0.289538	0.312115	2.4778e-06	0.021821	0.655021	0.372614	0.3718	TRUE	FALSE	TRUE	TRUE	TRUE	TRUE	Bacteria	Firmicutes	Clostridia	Lachnospirales	Lachnospiraceae	NA	NA
DQ804836.1.1378	-0.3531	0.0294981	0.162394	0.00412997	-0.180955	0.294559	0.298186	0.00859033	0.110866	0.172832	0.245262	0.28831	0.266679	0.00746234	0.177018	0.981457	0.479428	0.333612	TRUE	FALSE	TRUE	TRUE	TRUE	TRUE	Bacteria	Firmicutes	Clostridia	Lachnospirales	Lachnospiraceae	NA	NA
GQ327723.1.1334	0.376995	0.0259816	-0.23157	-0.256333	-0.0450848	0.0327656	0.308605	0.0090837	0.119076	0.172993	0.244573	0.293871	0.240708	0.0119169	0.0708039	0.159107	0.856215	0.912701	TRUE	FALSE	TRUE	TRUE	TRUE	TRUE	Bacteria	Firmicutes	Clostridia	Lachnospirales	Lachnospiraceae	Pseudobutyrivibrio	NA
JQ085076.1.1470	0.168632	0.0360273	0.496863	-0.149165	-0.155245	-0.760238	0.301239	0.00869708	0.112792	0.175032	0.249005	0.291103	0.595883	0.0060619	0.00454318	0.426795	0.555926	0.0400356	TRUE	FALSE	FALSE	TRUE	TRUE	TRUE	Bacteria	Firmicutes	Clostridia	Clostridia_vadinBB60_group	Clostridia_vadinBB60_group	Clostridia_vadinBB60_group	uncultured_bacterium
FJ365006.1.1356	-3.10755	0.288648	1.73974	NA	0.738629	1.23826	0.310263	0.00877619	0.114885	NA	0.253993	0.298026	0.00211854	6.17791e-05	0.00062521	1	0.0620939	0.025346	FALSE	FALSE	FALSE	TRUE	TRUE	TRUE	Bacteria	Firmicutes	Clostridia	Clostridia_UCG-014	Clostridia_UCG-014	Clostridia_UCG-014	NA
EU468267.1.1317	-0.3102	-0.0465879	0.219804	0.321425	-0.393235	0.0471768	0.307715	0.00967031	0.117249	0.168249	0.236913	0.279544	0.323076	5.97716e-05	0.0725681	0.0676141	0.109443	0.867341	TRUE	FALSE	TRUE	FALSE	TRUE	TRUE	Bacteria	Firmicutes	Clostridia	Oscillospirales	Ruminococcaceae	Ruminococcus	Ruminococcus_sp.
FJ683969.1.1335	0.324949	0.0278221	-0.16247	-0.281467	0.14208	0.0550604	0.302602	0.00872139	0.112412	0.175545	0.248763	0.291179	0.324168	0.0188339	0.198501	0.159969	0.588639	0.856253	TRUE	FALSE	TRUE	TRUE	TRUE	TRUE	Bacteria	Firmicutes	Bacilli	Acholeplasmatales	Acholeplasmataceae	Anaeroplasma	uncultured_bacterium
EU413664.1.1246	-1.43592	0.135091	0.23023	-0.267293	0.368125	2.13851	0.321423	0.00881734	0.113669	0.182575	0.249712	0.293834	0.00659522	2.149e-05	0.0986825	0.203067	0.200433	0.000765927	FALSE	FALSE	TRUE	FALSE	TRUE	TRUE	Archaea	Euryarchaeota	Methanobacteria	Methanobacteriales	Methanobacteriaceae	Methanobrevibacter	NA
HQ716113.1.1579	0.0633986	-0.0402743	0.191425	-0.000448239	-0.0188055	0.337173	0.305846	0.00903072	0.117275	0.174012	0.244647	0.294576	0.839571	0.000963139	0.130894	0.997991	0.940109	0.276668	TRUE	FALSE	TRUE	TRUE	TRUE	TRUE	Bacteria	Firmicutes	Clostridia	Lachnospirales	Lachnospiraceae	Lachnospiraceae_XPB1014_group	uncultured_bacterium
EU775848.1.1400	-0.623961	-0.042453	0.0522147	0.40472	-0.129168	0.637828	0.312016	0.00943812	0.123363	0.179591	0.25099	0.301802	0.0805444	0.00200731	0.683254	0.0542648	0.620721	0.0675151	TRUE	FALSE	TRUE	TRUE	TRUE	TRUE	Bacteria	Bacteroidota	Bacteroidia	Bacteroidales	Bacteroidales_UCG-001	Bacteroidales_UCG-001	uncultured_bacterium
CDZN01019218.7779.9278	-0.288428	0.0323693	0.0561696	-0.169316	0.758453	0.229047	0.303091	0.00897881	0.120944	0.176479	0.253425	0.294664	0.38499	0.0154603	0.661863	0.381415	0.030349	0.47213	TRUE	FALSE	TRUE	TRUE	TRUE	TRUE	Bacteria	Cyanobacteria	Vampirivibrionia	Gastranaerophilales	Gastranaerophilales	Gastranaerophilales	NA
FJ677125.1.1380	0.543085	0.058431	0.137874	-0.638529	0.0140051	0.373461	0.303957	0.00881448	0.117174	0.177271	0.253492	0.294721	0.171954	0.00699274	0.324195	0.0367107	0.959414	0.294524	TRUE	FALSE	TRUE	TRUE	TRUE	TRUE	Bacteria	Firmicutes	Clostridia	Clostridia_UCG-014	Clostridia_UCG-014	Clostridia_UCG-014	NA
EU773054.1.1395	-0.671048	0.0673534	0.265723	-0.0371235	0.00894	0.0513789	0.340618	0.0114505	0.128702	0.183108	0.256551	0.296892	0.0771333	0.00015474	0.0658734	0.843403	0.972888	0.86606	TRUE	FALSE	TRUE	TRUE	TRUE	TRUE	Bacteria	Bacteroidota	Bacteroidia	Bacteroidales	Rikenellaceae	Rikenellaceae_RC9_gut_group	uncultured_bacterium
EU774700.1.1404	0.321199	-0.0310535	-0.173408	-0.0704741	0.0934997	0.521729	0.316462	0.0108629	0.123154	0.169641	0.235751	0.285963	0.318812	0.00794352	0.170122	0.680992	0.694667	0.0787708	TRUE	FALSE	TRUE	TRUE	TRUE	TRUE	Bacteria	Firmicutes	Clostridia	Oscillospirales	Oscillospiraceae	NK4A214_group	NA
AF371576.1.1464	0.92211	0.0397625	0.697189	-0.789011	-0.100069	-0.643367	0.308102	0.00938968	0.129346	0.17637	0.257815	0.29485	0.030347	0.0082112	0.0029659	0.00655727	0.713887	0.0809074	TRUE	FALSE	FALSE	TRUE	TRUE	TRUE	Bacteria	Firmicutes	Clostridia	Lachnospirales	Lachnospiraceae	NA	NA
EU764751.1.1342	-4.31045	0.0599452	-0.594089	1.9336	0.225785	NA	0.304542	0.00918008	0.114341	0.17711	0.252098	NA	0.000144655	0.00284116	0.00653509	0.000399717	0.42108	1	FALSE	FALSE	TRUE	FALSE	FALSE	TRUE	Bacteria	Firmicutes	Clostridia	Lachnospirales	Lachnospiraceae	Lachnospiraceae_NK4A136_group	NA
DQ823926.1.1387	-0.0968061	-0.034333	0.640971	-0.0610188	0.473627	0.571437	0.319285	0.0106607	0.119373	0.176084	0.245199	0.290533	0.765904	0.00571835	7.80592e-05	0.733756	0.0725254	0.0679811	TRUE	FALSE	FALSE	TRUE	TRUE	TRUE	Bacteria	Firmicutes	Clostridia	Lachnospirales	Lachnospiraceae	NA	NA
EU844971.1.1505	0.224399	0.0287097	0.19352	-0.310655	-0.106798	0.228746	0.300652	0.008674	0.112444	0.17484	0.24824	0.291815	0.483649	0.0162076	0.136029	0.125934	0.682059	0.462927	TRUE	FALSE	TRUE	TRUE	TRUE	TRUE	Bacteria	Firmicutes	Clostridia	Lachnospirales	Lachnospiraceae	Lachnospiraceae_UCG-002	uncultured_bacterium
EU470305.1.1394	-0.554105	-0.040766	0.131849	0.363579	0.0178102	0.119676	0.299722	0.00962218	0.12411	0.171224	0.243308	0.283286	0.0809919	0.000496133	0.302121	0.0478398	0.942454	0.677695	TRUE	FALSE	TRUE	TRUE	TRUE	TRUE	Bacteria	Firmicutes	Clostridia	Lachnospirales	Lachnospiraceae	Lachnospiraceae_UCG-003	NA
EU844153.1.1401	-0.0924587	0.0572624	0.123154	-0.123145	-0.595552	-0.27878	0.303427	0.0088523	0.113873	0.176545	0.250105	0.295583	0.77578	0.00294231	0.340321	0.52389	0.0758893	0.399007	TRUE	FALSE	TRUE	TRUE	TRUE	TRUE	Bacteria	NA	NA	NA	NA	NA	NA
GU174137.1.1490	0.0874448	-0.0386206	-0.224702	0.113354	0.253118	0.0403797	0.297381	0.00883422	0.113067	0.171572	0.243513	0.28513	0.773362	0.000756083	0.0683719	0.520355	0.317546	0.889552	TRUE	FALSE	TRUE	TRUE	TRUE	TRUE	Bacteria	Firmicutes	Clostridia	Oscillospirales	UCG-010	UCG-010	NA
EF445220.1.1487	0.00679352	0.0828471	0.594296	-0.436095	-0.491773	-0.285932	0.307191	0.0095157	0.119752	0.178118	0.253802	0.301672	0.984364	0.012937	0.0382868	0.134075	0.192263	0.443262	TRUE	FALSE	TRUE	TRUE	TRUE	TRUE	Bacteria	Firmicutes	Clostridia	Oscillospirales	Oscillospiraceae	UCG-005	uncultured_rumen
KP765461.1.1473	-1.87459	0.162764	-0.207101	NA	-0.368314	0.465513	0.305602	0.00962216	0.117397	NA	0.252555	0.302092	0.00871274	0.000449964	0.175905	1	0.240822	0.220979	TRUE	TRUE	TRUE	TRUE	TRUE	TRUE	Bacteria	Firmicutes	Clostridia	Oscillospirales	Oscillospiraceae	UCG-007	NA
EU463780.1.1289	0.402747	0.0329895	0.229573	-0.268196	-0.38458	-0.547694	0.313132	0.0116576	0.128586	0.172559	0.251785	0.287387	0.214676	0.0111023	0.0910624	0.137537	0.144039	0.0727787	TRUE	FALSE	TRUE	TRUE	TRUE	TRUE	Bacteria	Firmicutes	Clostridia	Clostridia_UCG-014	Clostridia_UCG-014	Clostridia_UCG-014	uncultured_bacterium
FJ678396.1.1383	-2.13567	0.117894	1.41646	0.0046118	NA	1.69404	0.304348	0.00885293	0.114373	0.176842	NA	0.295742	0.00217206	0.000183813	0.000244333	0.980444	1	0.00459877	FALSE	FALSE	FALSE	TRUE	TRUE	TRUE	Bacteria	Firmicutes	Clostridia	Lachnospirales	Lachnospiraceae	NA	NA
GQ871740.1.1489	-0.921912	0.0307845	-0.171886	0.235692	0.527297	-0.193164	0.307201	0.00922299	0.116211	0.17277	0.245641	0.286772	0.0102191	0.00534464	0.162939	0.19566	0.0512718	0.512376	TRUE	FALSE	TRUE	TRUE	TRUE	TRUE	Bacteria	Firmicutes	Clostridia	Oscillospirales	Ruminococcaceae	Subdoligranulum	NA
FJ685206.1.1401	-3.5879	0.068856	-0.433739	1.29811	0.709917	0.398468	0.299742	0.00869783	0.112758	0.174114	0.247836	0.290826	6.4662e-06	9.74627e-05	0.00631978	0.00014255	0.0241825	0.212973	FALSE	FALSE	TRUE	FALSE	FALSE	TRUE	Bacteria	Firmicutes	Clostridia	Clostridia_UCG-014	Clostridia_UCG-014	Clostridia_UCG-014	uncultured_Lactococcus
EU259379.1.1481	-0.642276	0.07435	0.353687	-0.355334	0.692739	0.520963	0.305442	0.00884224	0.114285	0.177713	0.252652	0.296048	0.170208	0.0138505	0.0904651	0.183573	0.111255	0.220523	TRUE	FALSE	TRUE	TRUE	TRUE	TRUE	Bacteria	Firmicutes	Clostridia	Oscillospirales	Oscillospiraceae	NK4A214_group	NA
HQ785936.1.1450	0.222141	0.062545	0.159463	-0.317081	-0.352214	-0.345599	0.304663	0.00872125	0.116199	0.173441	0.245803	0.286684	0.478849	7.24423e-06	0.193176	0.0905543	0.17549	0.249493	TRUE	FALSE	TRUE	TRUE	TRUE	TRUE	Bacteria	Firmicutes	Clostridia	Lachnospirales	Lachnospiraceae	Lachnospiraceae_NK4A136_group	NA
EU473530.1.1403	-0.130016	0.0329944	-0.238566	0.0759573	-0.27608	-0.682433	0.299733	0.00871556	0.112686	0.174703	0.248103	0.29047	0.677508	0.00684127	0.0720301	0.676812	0.302559	0.0511318	TRUE	FALSE	TRUE	TRUE	TRUE	TRUE	Bacteria	Spirochaetota	Spirochaetia	Spirochaetales	Spirochaetaceae	Treponema	uncultured_bacterium
KR068079.1.1489	-0.0115423	0.102635	-0.141443	-0.505357	0.684835	-0.371933	0.306948	0.00876584	0.113989	0.176896	0.252284	0.296162	0.972366	0.00133867	0.302852	0.0647467	0.0728846	0.298078	TRUE	FALSE	TRUE	TRUE	TRUE	TRUE	Bacteria	Firmicutes	Clostridia	Oscillospirales	Ruminococcaceae	uncultured	uncultured_bacterium
EU771242.1.1414	-0.699776	0.0323094	0.0942018	0.0559148	0.40532	-0.089783	0.29852	0.00892192	0.115998	0.164699	0.23644	0.269435	0.026679	0.00119403	0.423836	0.736862	0.0979402	0.741537	FALSE	FALSE	TRUE	TRUE	TRUE	TRUE	Bacteria	Verrucomicrobiota	Kiritimatiellae	WCHB1-41	WCHB1-41	WCHB1-41	uncultured_bacterium
EU473481.1.1382	-0.216429	-0.0542468	0.276726	0.247819	-0.105795	0.419682	0.302077	0.00969893	0.121243	0.171338	0.239501	0.294855	0.482894	2.62072e-05	0.0348451	0.165262	0.663944	0.171736	TRUE	FALSE	TRUE	TRUE	TRUE	TRUE	Bacteria	Firmicutes	Clostridia	Lachnospirales	Lachnospiraceae	Lachnospiraceae_AC2044_group	NA
EU475690.1.1375	-1.618	0.200796	0.314184	NA	-0.0109533	0.355871	0.308805	0.00878873	0.115508	NA	0.253466	0.296433	0.00634224	2.17422e-05	0.0529861	1	0.967602	0.296174	TRUE	FALSE	TRUE	TRUE	TRUE	TRUE	Bacteria	Firmicutes	Clostridia	Oscillospirales	Oscillospiraceae	NK4A214_group	NA
EU474564.1.1381	0.49783	-0.0312442	0.103701	-0.178016	0.0761933	0.174656	0.315489	0.0108486	0.130565	0.167066	0.243931	0.287764	0.126665	0.00785931	0.434241	0.296424	0.757261	0.549155	TRUE	FALSE	TRUE	TRUE	TRUE	TRUE	Bacteria	Firmicutes	Clostridia	Christensenellales	Christensenellaceae	Christensenellaceae_R-7_group	uncultured_prokaryote
EU461539.1.1381	-2.49822	-0.112343	-0.955402	1.22527	2.07365	1.76683	0.306221	0.00886636	0.114605	0.177908	0.252429	0.296699	0.0146945	0.00617114	0.0140859	0.0204386	0.0144972	0.0270602	TRUE	FALSE	TRUE	TRUE	TRUE	FALSE	Bacteria	Firmicutes	Clostridia	Oscillospirales	Oscillospiraceae	UCG-002	NA
AY916373.1.1335	1.71512	-0.0609452	0.079525	-0.43149	0.429237	-0.448579	0.309238	0.00877698	0.114241	0.176914	0.252955	0.296627	0.0115569	0.00612599	0.536441	0.0925843	0.188285	0.227661	TRUE	FALSE	TRUE	TRUE	TRUE	TRUE	Bacteria	Firmicutes	Clostridia	Lachnospirales	Lachnospiraceae	NA	NA
MG586170.1.1505	0.569891	0.0284535	-0.474705	-0.294447	-0.140521	0.243766	0.303988	0.00888508	0.113455	0.175297	0.249473	0.292671	0.109958	0.0185441	0.0057872	0.144017	0.593661	0.436792	TRUE	FALSE	FALSE	TRUE	TRUE	TRUE	Bacteria	Firmicutes	Clostridia	Oscillospirales	Oscillospiraceae	UCG-005	NA
EU474884.1.1392	0.227994	-0.0442962	-0.107161	0.147575	-0.0917466	0.198167	0.302877	0.00886396	0.113209	0.175513	0.249787	0.293594	0.485503	0.0041141	0.38732	0.438798	0.72843	0.529642	TRUE	FALSE	TRUE	TRUE	TRUE	TRUE	Bacteria	Firmicutes	Clostridia	Lachnospirales	Lachnospiraceae	NA	NA
EU776281.1.1378	-0.944962	0.0444703	0.131284	0.094098	0.326635	0.467303	0.325833	0.00996657	0.118944	0.168894	0.224126	0.264032	0.00591109	5.9793e-05	0.275987	0.580388	0.15245	0.0840079	TRUE	FALSE	TRUE	TRUE	TRUE	TRUE	Bacteria	Firmicutes	Clostridia	Lachnospirales	Lachnospiraceae	NA	NA
DQ801172.1.1332	3.20493	-0.0949857	-0.511561	-0.81195	-0.161647	-0.515508	0.300333	0.00900185	0.115678	0.175011	0.248543	0.291745	1.39193e-05	1.49988e-05	0.00307285	0.00237118	0.536203	0.120567	FALSE	TRUE	TRUE	TRUE	TRUE	TRUE	Bacteria	Firmicutes	Clostridia	Lachnospirales	Lachnospiraceae	NA	NA
JX218461.1.1472	4.04774	0.0730017	-0.688525	-2.34968	1.13268	0.938368	0.330135	0.00914451	0.123698	0.178057	0.262336	0.304256	0.00658643	0.0153312	0.0307936	0.00569347	0.0496784	0.0910075	TRUE	FALSE	TRUE	TRUE	TRUE	TRUE	Bacteria	Firmicutes	Clostridia	Clostridia	Hungateiclostridiaceae	UCG-012	uncultured_rumen
EU473576.1.1395	0.736353	-0.0629129	1.00505	-0.237974	0.777239	-1.15867	0.305732	0.00913583	0.115605	0.176111	0.251672	0.294541	0.0609776	0.000988351	0.00033309	0.234529	0.027212	0.0110279	TRUE	FALSE	FALSE	TRUE	TRUE	TRUE	Bacteria	Bacteroidota	Bacteroidia	Bacteroidales	Rikenellaceae	Rikenellaceae_RC9_gut_group	uncultured_bacterium
AF371811.1.1357	-1.28966	0.0675463	-0.44048	-0.0192037	0.955563	0.943763	0.306172	0.00863371	0.114357	0.176692	0.249684	0.289919	0.00397485	0.00010507	0.00627765	0.916502	0.00648226	0.0139555	TRUE	FALSE	TRUE	FALSE	FALSE	TRUE	Bacteria	Firmicutes	Clostridia	Clostridia_UCG-014	Clostridia_UCG-014	Clostridia_UCG-014	NA
GQ451271.1.1517	0.870176	-0.0706223	0.260321	-0.0719884	-0.29298	-0.58558	0.300613	0.00851087	0.113987	0.170637	0.245923	0.287088	0.0134587	2.5809e-06	0.0413954	0.680571	0.256548	0.064022	TRUE	FALSE	TRUE	TRUE	TRUE	TRUE	Bacteria	Firmicutes	Clostridia	Clostridia_UCG-014	Clostridia_UCG-014	Clostridia_UCG-014	uncultured_bacterium
EU463507.1.1383	-0.244913	-0.0540795	-0.251105	0.272879	0.248375	0.0657502	0.303396	0.00878638	0.114291	0.177326	0.248871	0.289966	0.446086	0.000465291	0.0640086	0.167731	0.351517	0.827097	TRUE	FALSE	TRUE	TRUE	FALSE	TRUE	Bacteria	Firmicutes	Clostridia	Lachnospirales	Lachnospiraceae	Lachnospiraceae_AC2044_group	uncultured_bacterium
EU773150.1.1310	-0.226747	0.0409722	-0.136101	-0.0070668	-0.0925803	-0.161743	0.300761	0.00865168	0.111898	0.174113	0.247808	0.290677	0.475492	0.00211833	0.263287	0.968758	0.719762	0.595245	TRUE	FALSE	TRUE	TRUE	TRUE	TRUE	Bacteria	Firmicutes	Bacilli	RF39	RF39	RF39	uncultured_bacterium
EU471569.1.1366	0.0593002	0.0520642	0.109213	-0.311055	0.0843344	-0.430154	0.305326	0.0123729	0.121574	0.175204	0.254353	0.289987	0.849893	0.00180585	0.390128	0.106219	0.747062	0.168798	TRUE	FALSE	TRUE	TRUE	TRUE	TRUE	Bacteria	Firmicutes	Clostridia	Oscillospirales	UCG-010	UCG-010	uncultured_bacterium
AJ420198.1.1444	-2.25441	0.109924	-0.800249	0.604488	0.62279	0.46629	0.305117	0.00876888	0.1137	0.177558	0.252393	0.295973	0.0178291	0.00630351	0.0195954	0.0765088	0.132392	0.25584	TRUE	FALSE	TRUE	TRUE	TRUE	TRUE	Bacteria	Firmicutes	Bacilli	Lactobacillales	Streptococcaceae	Streptococcus	NA
EU465617.1.1373	-0.228308	-0.0441763	0.406121	NA	0.843232	0.200195	0.306469	0.0090289	0.114555	NA	0.253142	0.296555	0.510347	0.0163331	0.0382211	1	0.0446839	0.548005	TRUE	FALSE	TRUE	TRUE	TRUE	TRUE	Bacteria	Firmicutes	Clostridia	Oscillospirales	Oscillospiraceae	UCG-005	NA
FJ366818.1.1301	0.600047	-0.121318	0.281446	0.183667	-0.11504	0.0284559	0.30223	0.0090715	0.118179	0.174423	0.249408	0.294445	0.0874827	3.06302e-06	0.0487722	0.327328	0.658608	0.925719	TRUE	FALSE	TRUE	TRUE	TRUE	TRUE	Bacteria	Firmicutes	Clostridia	Peptostreptococcales-Tissierellales	Peptostreptococcaceae	Terrisporobacter	NA
EU462489.1.1374	-1.29135	-0.0733253	0.281424	0.688886	0.00392972	0.606075	0.308367	0.0088274	0.115309	0.179069	0.252485	0.295778	0.0248238	0.00365595	0.0924508	0.0310018	0.988559	0.132881	TRUE	FALSE	TRUE	TRUE	TRUE	TRUE	Bacteria	Firmicutes	Clostridia	Oscillospirales	Oscillospiraceae	UCG-005	NA
GU303719.1.1479	0.735392	0.0642966	-0.6277	-0.549327	-0.26081	0.530955	0.305862	0.00881707	0.114065	0.177916	0.252149	0.296856	0.138051	0.0182906	0.0314711	0.0908322	0.409654	0.215579	TRUE	FALSE	TRUE	TRUE	TRUE	TRUE	Bacteria	Firmicutes	Clostridia	Oscillospirales	Oscillospiraceae	UCG-005	uncultured_rumen
EU463666.1.1413	0.796839	0.0404143	-0.0606597	-0.433028	-0.276737	-0.580127	0.305235	0.00875926	0.113263	0.177252	0.251407	0.294609	0.0796454	0.0191558	0.629419	0.0922526	0.351401	0.143567	TRUE	FALSE	TRUE	TRUE	FALSE	TRUE	Bacteria	Verrucomicrobiota	Kiritimatiellae	WCHB1-41	WCHB1-41	WCHB1-41	uncultured_bacterium
EU463538.1.1293	1.25912	-0.204038	0.0330033	0.078593	-0.222023	-1.22854	0.306136	0.00887541	0.113651	0.177501	0.252501	0.296252	0.0543413	0.0018868	0.798859	0.701213	0.471984	0.0535236	TRUE	TRUE	TRUE	TRUE	TRUE	TRUE	Bacteria	Firmicutes	Clostridia	Clostridia_UCG-014	Clostridia_UCG-014	Clostridia_UCG-014	uncultured_bacterium
DQ129316.1.1480	1.52042	-0.180954	-0.817578	0.585373	-0.500147	-2.09152	0.304524	0.00875634	0.11335	0.177504	0.252067	0.295803	0.0378529	0.0023334	0.0186842	0.0809426	0.185672	0.0194215	TRUE	FALSE	TRUE	TRUE	TRUE	TRUE	Bacteria	Firmicutes	Clostridia	Lachnospirales	Lachnospiraceae	Lachnospiraceae_UCG-007	uncultured_bacterium
EU470294.1.1391	0.512171	-0.0453605	0.405714	0.130479	-0.525213	-0.871658	0.327502	0.00949537	0.121649	0.181052	0.252514	0.295385	0.146141	0.000574068	0.00665051	0.486146	0.0617051	0.0131878	TRUE	FALSE	TRUE	TRUE	TRUE	TRUE	Bacteria	Firmicutes	Bacilli	Erysipelotrichales	Erysipelatoclostridiaceae	Erysipelotrichaceae_UCG-003	NA
KJ957669.1.1452	-0.161292	0.0654832	-0.419464	-0.191816	0.0407818	-0.237813	0.307743	0.0115395	0.11847	0.177291	0.252394	0.292888	0.61638	0.000754878	0.00946131	0.315142	0.876201	0.443545	TRUE	FALSE	TRUE	TRUE	TRUE	TRUE	Bacteria	Firmicutes	Clostridia	Oscillospirales	UCG-010	UCG-010	uncultured_bacterium
HQ716505.1.1412	-1.19994	0.0497403	0.189137	0.294502	-0.0194623	0.0114374	0.302208	0.00905702	0.114331	0.175155	0.249786	0.292376	0.00736202	0.00152635	0.149151	0.143685	0.940428	0.970065	TRUE	FALSE	TRUE	TRUE	TRUE	TRUE	Bacteria	Firmicutes	Clostridia	Clostridia_UCG-014	Clostridia_UCG-014	Clostridia_UCG-014	uncultured_bacterium
JQ189114.1.1379	-0.617512	-0.0409245	-0.00854429	0.373074	-0.0779728	0.468303	0.310457	0.00920004	0.116805	0.179052	0.251428	0.294252	0.087014	0.00297776	0.943733	0.0756803	0.765499	0.155523	TRUE	FALSE	TRUE	TRUE	TRUE	TRUE	Bacteria	Firmicutes	Bacilli	Lactobacillales	Streptococcaceae	Streptococcus	NA
EF436449.1.1495	-0.258158	-0.0252634	-0.107151	0.259775	-0.125822	-0.249208	0.329101	0.00920753	0.114697	0.179363	0.245402	0.288327	0.445858	0.0158375	0.366031	0.169552	0.616143	0.401976	TRUE	FALSE	FALSE	TRUE	TRUE	TRUE	Bacteria	Firmicutes	Clostridia	Lachnospirales	Lachnospiraceae	Pseudobutyrivibrio	NA
JX096256.1.1372	1.5174	-0.122398	-3.20813	0.0311712	2.47458	2.66403	0.307271	0.00973241	0.118689	0.177822	0.254362	0.296271	0.0386442	0.00626322	0.00136591	0.87699	0.0104012	0.0121432	TRUE	FALSE	FALSE	TRUE	TRUE	TRUE	Bacteria	Firmicutes	Clostridia	Oscillospirales	UCG-010	UCG-010	uncultured_bacterium
EU779031.1.1311	0.90984	-0.0363207	0.0898751	-0.28913	-0.0834473	0.0014012	0.315503	0.0099386	0.121205	0.175292	0.254159	0.29665	0.0203931	0.00645215	0.47958	0.137671	0.751093	0.996347	TRUE	FALSE	TRUE	TRUE	FALSE	TRUE	Bacteria	Firmicutes	Bacilli	Lactobacillales	Streptococcaceae	Streptococcus	NA
AB506326.1.1523	-0.903104	-0.0496931	-0.191893	0.560821	0.232624	0.394575	0.306604	0.00896687	0.116361	0.175143	0.251066	0.295208	0.0257629	0.00145706	0.150218	0.0185514	0.389911	0.229803	TRUE	FALSE	TRUE	TRUE	TRUE	TRUE	Bacteria	Firmicutes	Clostridia	Lachnospirales	Lachnospiraceae	NA	NA
AF371599.1.1453	0.56716	0.110651	-0.372259	-0.734177	0.485728	-0.214053	0.304922	0.00887121	0.114451	0.177256	0.252189	0.294883	0.159828	0.00111068	0.047398	0.0255562	0.149745	0.52041	TRUE	FALSE	TRUE	TRUE	TRUE	TRUE	Bacteria	Firmicutes	Clostridia	Lachnospirales	Lachnospiraceae	NA	NA
KR067910.1.1493	1.14969	-0.0808529	-0.16968	0.0652558	-0.895796	-0.594445	0.303689	0.00876503	0.11292	0.17701	0.251055	0.294778	0.0323167	0.00269506	0.229947	0.736865	0.037602	0.137108	TRUE	FALSE	TRUE	FALSE	TRUE	TRUE	Bacteria	Firmicutes	Clostridia	Oscillospirales	[Eubacterium]_coprostanoligenes_group	[Eubacterium]_coprostanoligenes_group	uncultured_bacterium
EU463623.1.1288	-1.04872	-0.0938212	1.01488	0.649407	0.43966	0.194249	0.311303	0.00994576	0.116977	0.178685	0.253045	0.299006	0.0434497	0.00252456	0.00322213	0.0358832	0.180696	0.562226	TRUE	FALSE	FALSE	TRUE	TRUE	TRUE	Bacteria	Firmicutes	Clostridia	Oscillospirales	Oscillospiraceae	Papillibacter	NA
KY635420.1.1476	-0.129471	-0.0344418	0.20687	0.140505	-0.346121	0.367338	0.300949	0.00876172	0.11278	0.174827	0.248507	0.292659	0.682066	0.00770439	0.116298	0.452235	0.213099	0.256087	TRUE	FALSE	TRUE	TRUE	TRUE	TRUE	Bacteria	Firmicutes	Clostridia	Clostridiales	Clostridiaceae	Sarcina	Sarcina_maxima
HQ785468.1.1443	-0.0274016	0.0366074	-0.0323244	-0.237757	0.353279	0.545414	0.301317	0.00873906	0.113309	0.174231	0.248532	0.290576	0.930088	0.00409145	0.783688	0.21462	0.198167	0.102616	TRUE	FALSE	TRUE	TRUE	TRUE	TRUE	Bacteria	Firmicutes	Clostridia	Oscillospirales	Oscillospiraceae	UCG-005	uncultured_organism
EU163497.1.1473	-1.64985	0.0536814	1.07348	0.220513	0.904832	0.725135	0.315625	0.0101198	0.119833	0.181273	0.254373	0.297562	0.0012161	0.00111781	4.39691e-05	0.263227	0.00925519	0.0449616	FALSE	FALSE	FALSE	TRUE	TRUE	TRUE	Bacteria	Firmicutes	Bacilli	Lactobacillales	Streptococcaceae	Streptococcus	NA
AB506408.1.1519	-1.46704	0.0530816	0.0915578	0.338646	0.0743614	0.20837	0.299924	0.00866912	0.11229	0.17336	0.24675	0.289173	0.000857789	0.000174303	0.435907	0.0825118	0.769984	0.489464	FALSE	FALSE	TRUE	TRUE	TRUE	TRUE	Bacteria	Firmicutes	Clostridia	Christensenellales	Christensenellaceae	Christensenellaceae_R-7_group	uncultured_prokaryote
JX096049.1.1396	-0.755899	-0.0700633	-0.102104	0.71172	-0.436586	-0.872072	0.307849	0.00906382	0.114156	0.17576	0.250437	0.292991	0.0494258	0.000246043	0.405539	0.00673086	0.131907	0.0247502	TRUE	FALSE	FALSE	FALSE	TRUE	TRUE	Bacteria	Firmicutes	Clostridia	Lachnospirales	Lachnospiraceae	Lachnospiraceae_UCG-001	NA
EU777088.1.1267	0.70088	-0.0559436	0.0872268	-0.112431	0.094833	-0.371776	0.303885	0.00883838	0.114984	0.176882	0.251911	0.294803	0.104374	0.0079731	0.503248	0.570189	0.731627	0.296424	TRUE	FALSE	TRUE	TRUE	TRUE	TRUE	Bacteria	Firmicutes	Clostridia	Oscillospirales	Oscillospiraceae	NK4A214_group	NA
EU771323.1.1397	-1.52874	0.071368	-0.4723	0.58443	-0.542503	-0.0893024	0.308939	0.00909024	0.114564	0.176996	0.252476	0.2974	0.0158365	0.00430414	0.0258733	0.0456669	0.120853	0.783572	TRUE	FALSE	TRUE	TRUE	TRUE	TRUE	Bacteria	Bacteroidota	Bacteroidia	Bacteroidales	Rikenellaceae	Rikenellaceae_RC9_gut_group	uncultured_bacterium
AB739369.1.1260	0.619994	0.0466672	-0.429825	0.053694	-1.3497	-1.24443	0.304327	0.00901862	0.114306	0.17683	0.250655	0.296098	0.11129	0.0066312	0.01977	0.776535	0.00575054	0.0136655	TRUE	FALSE	TRUE	TRUE	TRUE	TRUE	Archaea	Euryarchaeota	Methanobacteria	Methanobacteriales	Methanobacteriaceae	Methanobrevibacter	NA
KR068092.1.1506	0.121054	0.087433	-0.617891	-0.479979	0.517334	0.340358	0.317525	0.0131544	0.121141	0.178831	0.256714	0.298349	0.716157	0.000560098	0.00222013	0.0363429	0.090498	0.297431	TRUE	TRUE	FALSE	TRUE	TRUE	TRUE	Bacteria	Firmicutes	Clostridia	Christensenellales	Christensenellaceae	Christensenellaceae_R-7_group	unidentified_rumen
EU461487.1.1283	0.103873	-0.027433	-0.15077	0.12783	-0.273533	0.296001	0.309875	0.0107186	0.134162	0.168932	0.24583	0.309855	0.740793	0.0182664	0.273783	0.45764	0.278416	0.3503	TRUE	FALSE	TRUE	TRUE	TRUE	TRUE	Bacteria	Verrucomicrobiota	Verrucomicrobiae	Verrucomicrobiales	Akkermansiaceae	Akkermansia	uncultured_bacterium
EU463468.1.1287	0.27223	-0.03022	0.330717	0.0825286	-0.313765	-0.340282	0.304388	0.00882078	0.113634	0.17386	0.246061	0.291608	0.394423	0.0075559	0.0173011	0.64632	0.234187	0.273232	TRUE	FALSE	TRUE	TRUE	TRUE	TRUE	Bacteria	Firmicutes	Clostridia	Oscillospirales	UCG-010	UCG-010	uncultured_bacterium
JQ186280.1.1334	-0.271296	-0.0593182	-0.125171	0.336116	0.0459752	0.768597	0.302952	0.00882592	0.114458	0.176198	0.250704	0.294601	0.421134	0.00255219	0.335573	0.129102	0.863417	0.0594863	TRUE	FALSE	TRUE	TRUE	TRUE	TRUE	Bacteria	Firmicutes	Clostridia	Oscillospirales	Oscillospiraceae	UCG-005	NA
EU774465.1.1289	1.23616	-0.0797555	-0.0801769	-0.198689	-0.168245	-0.314449	0.301317	0.00881195	0.113038	0.173803	0.247032	0.289209	0.00266657	8.15342e-06	0.496106	0.282458	0.512969	0.305175	FALSE	FALSE	TRUE	TRUE	TRUE	TRUE	Bacteria	Firmicutes	Clostridia	Oscillospirales	[Eubacterium]_coprostanoligenes_group	[Eubacterium]_coprostanoligenes_group	uncultured_bacterium
JQ283176.1.1416	-0.963351	0.0423532	-0.409752	0.211474	0.413856	0.212747	0.303421	0.00874782	0.112767	0.176397	0.250258	0.293898	0.0336973	0.0083905	0.0220888	0.296752	0.173528	0.509209	TRUE	FALSE	FALSE	TRUE	TRUE	TRUE	Bacteria	Firmicutes	Bacilli	Lactobacillales	Streptococcaceae	Streptococcus	NA
GQ133779.1.1375	-0.7573	0.0436957	0.0590966	0.206287	-0.21834	-0.402493	0.310709	0.0093218	0.117838	0.17316	0.250914	0.291918	0.0350084	0.000857717	0.62687	0.261042	0.404609	0.198018	TRUE	FALSE	TRUE	TRUE	TRUE	TRUE	Bacteria	Firmicutes	Clostridia	Clostridiales	Clostridiaceae	Clostridium_sensu_stricto_1	Clostridium_butyricum
EU473083.1.1397	0.906787	-0.0601789	-0.178285	0.0464963	-0.514176	-0.234729	0.300111	0.00863714	0.113214	0.171425	0.243965	0.289247	0.0106332	1.50132e-05	0.141294	0.790821	0.0567754	0.432871	TRUE	FALSE	TRUE	TRUE	TRUE	TRUE	Bacteria	Firmicutes	Clostridia	Oscillospirales	Oscillospiraceae	NK4A214_group	uncultured_rumen
GQ138686.1.1380	0.688017	-0.0709871	0.320617	NA	-0.423733	-0.683181	0.307627	0.00883161	0.115225	NA	0.25361	0.296855	0.111319	0.0040213	0.0688461	1	0.193354	0.104854	TRUE	FALSE	TRUE	TRUE	TRUE	TRUE	Bacteria	Firmicutes	Clostridia	Clostridiales	Clostridiaceae	Clostridium_sensu_stricto_1	Clostridium_butyricum
JQ179751.1.1053	-1.71345	-0.0731998	0.100723	1.14168	0.144651	-0.713123	0.306789	0.00905641	0.117455	0.176699	0.253507	0.295318	0.00504045	0.00127312	0.439487	0.00295505	0.598795	0.0731765	TRUE	FALSE	TRUE	TRUE	TRUE	TRUE	Archaea	Euryarchaeota	Methanobacteria	Methanobacteriales	Methanobacteriaceae	Methanobrevibacter	uncultured_bacterium
EU771338.1.1399	0.133203	-0.0727841	-0.295747	0.34166	-0.53795	0.287753	0.39735	0.0135713	0.148689	0.204906	0.260138	0.308861	0.740944	3.00049e-05	0.0605517	0.111017	0.0518268	0.362624	TRUE	FALSE	TRUE	TRUE	TRUE	TRUE	Bacteria	Bacteroidota	Bacteroidia	Bacteroidales	p-251-o5	p-251-o5	uncultured_bacterium
EU466182.1.1382	-0.101839	0.0969088	0.0791381	-0.57055	0.516978	0.239108	0.302117	0.00871197	0.114112	0.175532	0.250096	0.292927	0.749743	0.000102372	0.518878	0.0226858	0.0935818	0.451467	TRUE	FALSE	TRUE	TRUE	TRUE	TRUE	Bacteria	Firmicutes	Clostridia	Lachnospirales	Lachnospiraceae	NA	NA
EU842642.1.1387	1.40285	-0.20114	0.0878325	NA	-0.208339	0.941646	0.306352	0.00908514	0.11856	NA	0.254442	0.296023	0.0195498	0.000201738	0.512516	1	0.472885	0.0500561	TRUE	FALSE	FALSE	TRUE	TRUE	TRUE	Bacteria	Firmicutes	Clostridia	Oscillospirales	[Clostridium]_methylpentosum_group	[Clostridium]_methylpentosum_group	uncultured_bacterium
EU475330.1.1396	-0.606118	-0.0626222	-0.188635	0.604642	-0.207209	0.528643	0.304737	0.00895472	0.113491	0.17585	0.249639	0.293794	0.103383	0.000920854	0.15738	0.0184675	0.444331	0.131866	TRUE	FALSE	TRUE	TRUE	TRUE	TRUE	Bacteria	Firmicutes	Clostridia	Oscillospirales	Oscillospiraceae	UCG-002	uncultured_bacterium
DQ796984.1.1390	-0.371291	-0.0962379	-0.149962	0.46426	0.0720896	0.0929355	0.306387	0.00876366	0.113766	0.177385	0.249824	0.293226	0.279713	0.000108935	0.244602	0.0472544	0.784497	0.764094	TRUE	FALSE	TRUE	TRUE	FALSE	TRUE	Bacteria	Firmicutes	Clostridia	Lachnospirales	Lachnospiraceae	Blautia	NA
GQ327372.1.1344	0.725347	-0.0382085	0.0342455	-0.296697	-0.174143	0.224861	0.300554	0.00866543	0.111804	0.17437	0.247055	0.291067	0.0465432	0.00312143	0.768287	0.132632	0.503657	0.465074	TRUE	FALSE	TRUE	TRUE	TRUE	FALSE	Bacteria	Firmicutes	Clostridia	Lachnospirales	Lachnospiraceae	Lachnospiraceae_NK4A136_group	NA
JF302341.1.1262	4.40145	0.197964	0.0649728	-2.592	-0.406008	0.428509	0.304968	0.00880223	0.113511	0.177564	0.252131	0.2959	0.00476654	0.00197118	0.624823	0.00466012	0.248625	0.284559	TRUE	FALSE	TRUE	TRUE	TRUE	TRUE	Archaea	Euryarchaeota	Methanobacteria	Methanobacteriales	Methanobacteriaceae	Methanobrevibacter	NA
EU771407.1.1391	0.395672	0.0379856	-0.525128	-0.329983	0.383699	-0.0864354	0.300838	0.00865802	0.112201	0.174723	0.24844	0.291793	0.236457	0.00463132	0.00339501	0.10786	0.173434	0.777046	TRUE	FALSE	FALSE	TRUE	TRUE	TRUE	Bacteria	Firmicutes	Clostridia	Lachnospirales	Lachnospiraceae	[Eubacterium]_oxidoreducens_group	uncultured_bacterium
EU458259.1.1406	-1.29482	0.0897065	0.217968	0.0783408	0.240051	0.506269	0.305659	0.0087628	0.11338	0.177767	0.252204	0.295924	0.0514615	0.00940752	0.194477	0.702493	0.441649	0.229246	TRUE	FALSE	TRUE	TRUE	TRUE	TRUE	Bacteria	Firmicutes	Bacilli	Lactobacillales	Streptococcaceae	Streptococcus	NA
EU471028.1.1382	2.21522	-0.0700707	-0.693644	-0.426496	-0.281346	-0.254855	0.302766	0.00920369	0.117224	0.174883	0.250764	0.291909	0.000332793	0.000267562	0.0010373	0.0505576	0.304763	0.416198	FALSE	FALSE	FALSE	TRUE	TRUE	TRUE	Bacteria	Firmicutes	Clostridia	Clostridiales	Clostridiaceae	Clostridium_sensu_stricto_1	NA
EU463654.1.1411	-0.596185	-0.0279238	0.316626	0.333971	-0.298186	0.013342	0.298907	0.0086437	0.111612	0.173602	0.246198	0.289432	0.0811985	0.0120472	0.0219182	0.0905862	0.260395	0.964363	TRUE	FALSE	TRUE	TRUE	TRUE	TRUE	Bacteria	Verrucomicrobiota	Kiritimatiellae	WCHB1-41	WCHB1-41	WCHB1-41	uncultured_bacterium
EU463777.1.1387	4.14267	-0.108988	1.54858	-1.86773	-0.505302	-0.333346	0.301659	0.00955335	0.115495	0.173872	0.248411	0.29306	7.62309e-07	3.14865e-06	9.16533e-07	4.96215e-06	0.0763661	0.288261	FALSE	FALSE	FALSE	FALSE	FALSE	FALSE	Bacteria	Firmicutes	Clostridia	Christensenellales	Christensenellaceae	Christensenellaceae_R-7_group	uncultured_bacterium
JX898077.1.1515	0.694205	-0.0560047	-0.317776	-0.0757189	-0.177504	0.328228	0.304951	0.00927492	0.114747	0.176028	0.249948	0.295676	0.0718566	0.00179428	0.039395	0.684994	0.509343	0.317472	TRUE	FALSE	TRUE	TRUE	TRUE	TRUE	Bacteria	Firmicutes	Clostridia	Christensenellales	Christensenellaceae	Christensenellaceae_R-7_group	uncultured_prokaryote
GU302814.1.1476	-0.800793	0.0721686	0.322682	-0.0556988	-0.0360089	0.386814	0.312818	0.00894567	0.116491	0.178406	0.253491	0.299384	0.0832187	0.00397877	0.069568	0.775328	0.896042	0.286874	TRUE	FALSE	TRUE	TRUE	TRUE	TRUE	Bacteria	Firmicutes	Clostridia	Oscillospirales	Ruminococcaceae	Ruminococcus	NA
EU778612.1.1296	0.985394	-0.0522534	-0.0763981	0.0616175	-0.855715	-0.532531	0.300976	0.00871639	0.112191	0.175093	0.248429	0.291256	0.0169493	0.000968899	0.521292	0.736934	0.0137249	0.117249	TRUE	FALSE	TRUE	TRUE	TRUE	TRUE	Bacteria	Firmicutes	Clostridia	Lachnospirales	Lachnospiraceae	Lachnospiraceae_NK4A136_group	NA
KJ873973.1.1303	-0.297055	-0.10178	0.506797	0.55604	-0.564544	-0.224433	0.305298	0.00880897	0.114304	0.17767	0.252466	0.295962	0.433183	0.00740756	0.0472898	0.0887208	0.15484	0.527439	FALSE	FALSE	TRUE	TRUE	TRUE	TRUE	Bacteria	Bacteroidota	Bacteroidia	Bacteroidales	p-251-o5	p-251-o5	uncultured_bacterium
GU304113.1.1482	0.675464	-0.108151	-0.359775	0.179966	0.237252	-0.135488	0.305151	0.0087445	0.113542	0.176552	0.250929	0.294138	0.091266	0.000245626	0.0339016	0.365679	0.397943	0.668995	TRUE	FALSE	TRUE	TRUE	TRUE	TRUE	Bacteria	Firmicutes	Clostridia	Lachnospirales	Lachnospiraceae	Lachnospiraceae_UCG-010	uncultured_rumen
AM039822.1.1427	0.330438	-0.043078	-0.29228	0.102629	0.152271	-0.363623	0.306206	0.00897721	0.114114	0.174843	0.250238	0.293265	0.321987	0.00300506	0.0428342	0.578619	0.565163	0.261299	TRUE	FALSE	TRUE	TRUE	TRUE	TRUE	Bacteria	Firmicutes	Clostridia	Lachnospirales	Lachnospiraceae	Agathobacter	NA
HM327603.1.1336	-1.46815	0.0760975	0.498659	0.288696	-0.0702299	0.347149	0.302946	0.00872367	0.113067	0.176318	0.250182	0.2941	0.00836208	0.000951361	0.0115978	0.176896	0.79285	0.303248	TRUE	FALSE	TRUE	TRUE	TRUE	TRUE	Bacteria	Firmicutes	Clostridia	Clostridiales	Clostridiaceae	Clostridium_sensu_stricto_1	Clostridium_butyricum
DQ803925.1.1280	-0.475756	-0.0487062	0.0688311	0.492589	-0.395413	-0.00362085	0.302752	0.00872575	0.112737	0.176107	0.250138	0.294076	0.191178	0.00505103	0.574488	0.0489558	0.189084	0.990766	TRUE	FALSE	TRUE	TRUE	TRUE	TRUE	Bacteria	Firmicutes	Clostridia	Lachnospirales	Lachnospiraceae	[Eubacterium]_xylanophilum_group	NA
HM811351.1.1340	0.375304	-0.0285087	0.219541	-0.165125	0.334902	-0.0968433	0.300266	0.00868184	0.11381	0.174825	0.249083	0.291138	0.257876	0.0167446	0.101985	0.381372	0.227374	0.750723	TRUE	FALSE	FALSE	TRUE	TRUE	TRUE	Bacteria	Firmicutes	Clostridia	Clostridia_UCG-014	Clostridia_UCG-014	Clostridia_UCG-014	NA
EU473521.1.1368	1.32294	-0.0943101	-0.654067	-0.26838	-0.181433	0.641658	0.323656	0.00917094	0.117967	0.183366	0.254642	0.299078	0.0549649	0.00932403	0.0310234	0.280856	0.550062	0.165071	TRUE	FALSE	TRUE	TRUE	TRUE	TRUE	Bacteria	Actinobacteriota	Coriobacteriia	Coriobacteriales	Eggerthellaceae	uncultured	uncultured_bacterium
e9dfff4031372516b386a3e40df32c1f7251c0df	0.390542	-0.0689886	-0.167852	0.142524	-0.38202	0.322547	0.564862	0.0248154	0.255602	0.219646	0.336625	0.412552	0.493122	0.00809823	0.51496	0.51995	0.262872	0.438698	TRUE	FALSE	TRUE	TRUE	TRUE	TRUE	Bacteria	NA	NA	NA	NA	NA	NA
0c3cd5af2f13cf6646bda30375033858331a11b2	0.716934	-0.0528464	0.134439	-0.135242	-0.470954	0.417038	0.506395	0.0206667	0.222278	0.213273	0.322701	0.385256	0.164586	0.0144537	0.548711	0.529607	0.15226	0.285514	TRUE	FALSE	TRUE	TRUE	TRUE	TRUE	Bacteria	NA	NA	NA	NA	NA	NA
9b3ec3049e389371f5ddc7d881d90d6bd9371362	-0.742814	0.191622	0.0419992	-0.416577	-0.426027	-0.900639	0.707926	0.0243805	0.29563	0.291534	0.36017	0.524365	0.304086	3.23975e-08	0.888166	0.165406	0.247996	0.0982376	TRUE	TRUE	TRUE	TRUE	TRUE	TRUE	Bacteria	Fibrobacterota	Fibrobacteria	Fibrobacterales	Fibrobacteraceae	Fibrobacter	NA
97aa32c3e2f7b1d7d4b158762a7cb7f8feab5b77	0.993962	-0.0480593	-0.0574544	-0.202761	-0.617327	0.382843	0.478827	0.0164374	0.209821	0.222315	0.306272	0.350654	0.0443813	0.00566886	0.785628	0.367209	0.0505929	0.281456	TRUE	FALSE	TRUE	TRUE	TRUE	TRUE	Bacteria	NA	NA	NA	NA	NA	NA
be36e9c08a93a0f28ba234be798e1824f8461df5	-0.0147126	-0.0736458	0.0787362	0.116694	0.582459	0.650846	0.662122	0.0256244	0.225452	0.297791	0.311545	0.377312	0.982347	0.00562613	0.728155	0.69657	0.0665065	0.0897711	TRUE	FALSE	TRUE	TRUE	TRUE	TRUE	Bacteria	Planctomycetota	Planctomycetes	Pirellulales	Pirellulaceae	p-1088-a5_gut_group	uncultured_bacterium
33e6cd09b7ee2c88dda539a65c3c38a2bfd3cb2d	3.02392	0.19182	0.941793	-2.23129	-0.410721	-0.678433	0.362666	0.0142603	0.161598	0.169747	0.257805	0.361229	6.11418e-08	1.76315e-11	1.05849e-05	2.6734e-11	0.126811	0.0750235	TRUE	FALSE	FALSE	FALSE	TRUE	TRUE	Bacteria	NA	NA	NA	NA	NA	NA
470d2b1405182c71e3cf1ece2dc0cf69e779b833	0.831523	-0.167301	-1.11831	0.599153	0.99666	-0.749688	0.332886	0.0120425	0.14573	0.180969	0.268368	0.294063	0.0370617	6.97307e-07	5.88491e-05	0.0106854	0.0059241	0.0342061	TRUE	FALSE	FALSE	TRUE	TRUE	TRUE	Bacteria	NA	NA	NA	NA	NA	NA
e195c0b351d248bdbe371be9fb722596c17fa581	0.259478	-0.0642997	0.107135	0.253707	-0.633816	-0.0663183	0.729036	0.0233033	0.280543	0.282416	0.367337	0.412948	0.723129	0.00763764	0.703874	0.372534	0.0895125	0.872941	TRUE	FALSE	FALSE	TRUE	TRUE	TRUE	Bacteria	Bacteroidota	Bacteroidia	Bacteroidales	Bacteroidales_UCG-001	Bacteroidales_UCG-001	uncultured_bacterium
215f9c4df8927dc02021849ef1225dd6271985a2	0.0971369	-0.0446611	0.112527	0.171528	-0.541799	0.0430441	0.451982	0.0156304	0.200092	0.220247	0.283481	0.356928	0.831119	0.00724034	0.57755	0.441487	0.0644342	0.904721	TRUE	FALSE	TRUE	TRUE	TRUE	TRUE	Bacteria	NA	NA	NA	NA	NA	NA
2bdfb3ef7da5b0aec4eb952322393767a7dce1a9	0.488766	-0.0526837	-0.102078	-0.0629149	0.364792	0.141396	0.374356	0.0166441	0.17462	0.171594	0.25169	0.280556	0.195958	0.00229401	0.560712	0.714986	0.151701	0.615856	TRUE	TRUE	TRUE	TRUE	FALSE	TRUE	Bacteria	Firmicutes	Clostridia	Lachnospirales	Lachnospiraceae	[Eubacterium]_hallii_group	uncultured_bacterium
09ee8ff660c037e94c068b76fadcae25dab0ca28	0.184569	-0.0525274	0.00199761	-0.0236172	0.587621	0.460388	0.398549	0.0215302	0.203469	0.197294	0.26866	0.314054	0.644727	0.0172354	0.992195	0.905059	0.032069	0.147139	TRUE	TRUE	TRUE	TRUE	FALSE	TRUE	Bacteria	Firmicutes	Bacilli	Erysipelotrichales	Erysipelotrichaceae	Catenisphaera	uncultured_bacterium
b2ee0ee3b102b8d9d222d24608d0a3ed7eccaa1f	4.76449	-0.0935831	-2.30297	-0.99754	-0.668346	-1.271	0.374103	0.0109477	0.136848	0.198156	0.259479	0.303551	1.36055e-06	2.70168e-05	1.57487e-07	0.00100897	0.032834	0.00304982	FALSE	FALSE	FALSE	TRUE	TRUE	TRUE	Bacteria	NA	NA	NA	NA	NA	NA
276874d80f6823bffd04f675f30e6f05239d3b73	-2.54259	0.180026	0.958715	NA	0.322761	0.94763	0.320179	0.0103685	0.134476	NA	0.261176	0.303639	0.000510265	1.16119e-05	0.000842602	1	0.271424	0.0262251	FALSE	FALSE	FALSE	TRUE	TRUE	TRUE	Bacteria	NA	NA	NA	NA	NA	NA
063a31a4ff66acda5fe0403da7729f4c3e07a930	0.970604	-0.0701528	0.681446	-0.393241	0.523241	0.115865	0.726064	0.0242814	0.270948	0.289039	0.371631	0.418042	0.187589	0.00578118	0.0153045	0.180023	0.165587	0.782846	TRUE	FALSE	FALSE	TRUE	TRUE	TRUE	Bacteria	Bacteroidota	Bacteroidia	Bacteroidales	F082	F082	uncultured_bacterium
0e0e7c7aaf6ede88e4a95636099d07ffcad9ca3d	0.426617	0.0909636	0.0657445	-0.457006	-0.600159	-0.465942	0.579162	0.0242768	0.245794	0.278784	0.292861	0.3755	0.464434	0.000425127	0.790084	0.106761	0.0451289	0.219831	TRUE	TRUE	TRUE	FALSE	TRUE	TRUE	Bacteria	Firmicutes	Clostridia	Oscillospirales	UCG-010	UCG-010	uncultured_rumen
08d565ee69f720370b29a95066573bdf3ad19910	-0.13202	-0.07387	0.23143	0.213849	0.354575	0.439241	0.70287	0.027205	0.247641	0.28612	0.308536	0.388814	0.851562	0.00835925	0.353286	0.457355	0.254434	0.262517	TRUE	FALSE	TRUE	TRUE	TRUE	TRUE	Bacteria	Spirochaetota	Spirochaetia	Spirochaetales	Spirochaetaceae	Treponema	uncultured_bacterium
395280fa60c1260b0e47d2b77364d5ecf861daba	0.4302	-0.0621195	-0.0814955	0.00382262	0.24307	0.310446	0.370538	0.0197726	0.189283	0.170431	0.252943	0.297297	0.24958	0.00246207	0.66812	0.982169	0.339876	0.299973	TRUE	TRUE	TRUE	TRUE	TRUE	TRUE	Bacteria	Firmicutes	Clostridia	Peptostreptococcales-Tissierellales	Anaerovoracaceae	Family_XIII_AD3011_group	uncultured_bacterium
d576dbaa1dbaf06bf9bbe82e4b829edfeae6fa6d	0.0248916	-0.0415251	0.0908844	0.075338	0.109713	0.427343	0.395032	0.0140257	0.155712	0.160205	0.24007	0.26499	0.949937	0.00418845	0.561319	0.639632	0.649082	0.111316	TRUE	TRUE	TRUE	TRUE	TRUE	FALSE	Bacteria	Firmicutes	Clostridia	Peptostreptococcales-Tissierellales	Anaerovoracaceae	Family_XIII_AD3011_group	NA
8f5e45ad86e8728118c14ceebfc9d5106ad884a5	-0.393938	0.0621061	0.333683	-0.287868	0.653117	0.029691	0.545648	0.0226254	0.227092	0.256727	0.297596	0.365177	0.472722	0.00768354	0.146212	0.265992	0.0315087	0.935431	TRUE	TRUE	TRUE	TRUE	FALSE	TRUE	Bacteria	Bacteroidota	Bacteroidia	Bacteroidales	Rikenellaceae	Rikenellaceae_RC9_gut_group	uncultured_bacterium
a6f1f1c01e4b6e07bdb9c536e109af810ce72878	0.797042	-0.0951883	-0.367722	0.0382034	0.305711	0.176236	0.554286	0.0266674	0.262117	0.27773	0.354401	0.397875	0.156111	0.000751282	0.166269	0.891094	0.392097	0.659544	TRUE	FALSE	TRUE	TRUE	TRUE	TRUE	Bacteria	Bacteroidota	Bacteroidia	Bacteroidales	Prevotellaceae	Prevotellaceae_UCG-001	wallaby_gut
07c84c5f3fe1890353ed3d74a9da5677749ad92d	0.589389	-0.0550918	0.0572719	-0.06122	-0.0245598	0.174807	0.379984	0.0172087	0.17452	0.183575	0.251823	0.29745	0.12539	0.00205763	0.743764	0.739763	0.922586	0.558634	TRUE	TRUE	TRUE	TRUE	TRUE	TRUE	Bacteria	Firmicutes	Clostridia	Lachnospirales	Lachnospiraceae	[Eubacterium]_hallii_group	NA
ce2b52061a50c0d56542c2b616e900db987072d9	-0.504943	0.0513377	-0.23383	0.0642814	-0.200905	0.143496	0.499499	0.019249	0.199669	0.21137	0.278757	0.308082	0.315648	0.00955561	0.245651	0.761967	0.473554	0.642868	TRUE	FALSE	FALSE	TRUE	TRUE	TRUE	Bacteria	Firmicutes	Clostridia	Oscillospirales	Oscillospiraceae	NK4A214_group	uncultured_bacterium
1be2163e3896e6c2663ec0bcc70d894987cf2505	-0.0937083	0.103127	-0.435359	-0.248253	-0.681474	0.754382	0.660063	0.0270504	0.275663	0.286158	0.381402	0.33055	0.887817	0.000465737	0.122141	0.390822	0.0815563	0.0278717	TRUE	FALSE	TRUE	TRUE	TRUE	TRUE	Bacteria	Firmicutes	Negativicutes	Veillonellales-Selenomonadales	Selenomonadaceae	NA	NA
2f09b66f81cb634c226f376eb4a84df976505609	2.66175	-0.119327	0.523035	-0.709967	0.0313031	-0.729346	0.545522	0.0189574	0.249848	0.234839	0.335835	0.446575	2.30907e-05	3.16695e-07	0.0436254	0.00465834	0.926268	0.111393	FALSE	FALSE	FALSE	TRUE	TRUE	TRUE	Bacteria	Bacteroidota	Bacteroidia	Bacteroidales	Prevotellaceae	Prevotellaceae_UCG-003	uncultured_bacterium
0aceb519a5d899d8159ad0c36d0bffda992529d7	-0.800675	0.101805	-0.566683	-0.192153	0.631596	0.571234	0.551887	0.0257881	0.210753	0.236138	0.325755	0.34036	0.159782	0.000601197	0.0128304	0.423798	0.0643635	0.10626	TRUE	TRUE	TRUE	TRUE	TRUE	TRUE	Bacteria	Spirochaetota	MVP-15	MVP-15	MVP-15	MVP-15	NA
859d5c1e1f1bb672e9a3711c4ea773660a9b0022	0.620054	-0.117513	-0.0514048	0.244299	0.199964	-0.546634	0.683906	0.0373281	0.284707	0.321446	0.360739	0.430773	0.368288	0.00257747	0.857337	0.45028	0.581456	0.209439	TRUE	FALSE	TRUE	TRUE	TRUE	FALSE	Bacteria	Spirochaetota	Spirochaetia	Spirochaetales	Spirochaetaceae	Treponema	NA
b63eb3407ed83cf7d59e8b9994e92dd71446d4bc	-1.93302	-0.0852403	-4.60182	0.768592	4.99176	7.91371	0.307401	0.00890278	0.114191	0.178054	0.252976	0.296388	0.0243687	0.0107331	0.00061518	0.0497008	0.00255847	0.00139974	TRUE	TRUE	FALSE	TRUE	TRUE	TRUE	Bacteria	NA	NA	NA	NA	NA	NA
46227e99086e183e5c91bbf145552cfb57622485	-1.41202	0.0791032	-1.44306	0.356026	0.248927	2.09339	0.49215	0.025388	0.225311	0.194356	0.304223	0.431223	0.00789973	0.0043178	7.33558e-07	0.078031	0.420385	4.50272e-05	FALSE	FALSE	FALSE	FALSE	TRUE	FALSE	Bacteria	Bacteroidota	Bacteroidia	Bacteroidales	F082	F082	NA
47127b14279bd439578fed2ece66eea7a3728c04	1.43202	-0.102966	-0.162196	-0.29865	0.883454	0.155948	0.487059	0.0274612	0.253263	0.246168	0.370174	0.363905	0.00626212	0.000756336	0.526758	0.23452	0.0235137	0.67132	TRUE	FALSE	TRUE	TRUE	TRUE	FALSE	Bacteria	Fibrobacterota	Fibrobacteria	Fibrobacterales	Fibrobacteraceae	Fibrobacter	Fibrobacter_sp.
ba1154648ef0d0a6befaf28e38b24dcb300e491d	2.03097	-0.155446	0.782066	-0.154062	-0.509582	-0.549135	0.626494	0.0257835	0.263747	0.278999	0.352906	0.440126	0.00374393	4.55588e-06	0.00714747	0.586382	0.162841	0.225268	FALSE	FALSE	TRUE	TRUE	TRUE	TRUE	Bacteria	Bacteroidota	Bacteroidia	Bacteroidales	Prevotellaceae	Prevotellaceae_UCG-001	uncultured_bacterium
02ce5bd78253b08c28538567d77166786863424a	0.251137	-0.0461003	0.0731962	0.0348123	0.165863	0.0120458	0.463154	0.0191199	0.186622	0.208547	0.247628	0.319822	0.589405	0.0185708	0.696108	0.867915	0.505217	0.970064	TRUE	FALSE	TRUE	TRUE	TRUE	TRUE	Bacteria	Firmicutes	Clostridia	Oscillospirales	Oscillospiraceae	NK4A214_group	uncultured_bacterium
5c8c53909f705cafd22e5ff04c23903faea39605	0.47743	-0.0738945	0.182424	0.190025	-0.271556	-0.74015	0.722511	0.0305312	0.30872	0.317281	0.384794	0.441664	0.511233	0.0185013	0.556769	0.551446	0.483049	0.0988925	TRUE	FALSE	TRUE	TRUE	TRUE	FALSE	Bacteria	Bacteroidota	Bacteroidia	Bacteroidales	Prevotellaceae	Prevotellaceae_UCG-001	wallaby_gut
ea41d24d4c010502cc369c431e5b72ae30a1e0ee	0.999602	-0.109942	-1.10292	0.0460515	0.601555	1.39092	0.519181	0.0204289	0.216433	0.270551	0.342528	0.383047	0.0666393	1.81897e-05	3.67854e-05	0.866331	0.0923601	0.00139888	TRUE	FALSE	FALSE	TRUE	TRUE	TRUE	Bacteria	Fibrobacterota	Fibrobacteria	Fibrobacterales	Fibrobacteraceae	Fibrobacter	Fibrobacter_sp.
ccd2f707017053386e2014b7926a69203158c836	0.0396649	0.131295	0.315296	-0.611375	-0.465108	0.663012	0.547736	0.0192879	0.222456	0.206778	0.350743	0.371351	0.94299	1.2838e-06	0.171774	0.00779941	0.199764	0.0893704	TRUE	FALSE	TRUE	TRUE	TRUE	TRUE	Bacteria	Bacteroidota	Bacteroidia	Bacteroidales	Prevotellaceae	Prevotellaceae_UCG-001	uncultured_bacterium
47ae091f9d3d4aa7c2b9bf12d9fa49ba0254ffa3	-0.406619	0.112931	-0.214231	-0.277639	-0.0532418	0.0625165	0.769354	0.0291944	0.283785	0.339104	0.380909	0.395497	0.599626	0.000336365	0.454073	0.417065	0.889435	0.875078	TRUE	FALSE	TRUE	TRUE	TRUE	TRUE	Bacteria	Bacteroidota	Bacteroidia	Bacteroidales	Paludibacteraceae	uncultured	uncultured_bacterium
1e4aa37dc0ecdc93c97700d0254b45caa2695b24	-1.48786	-0.116669	0.248238	1.21742	-0.751423	-0.214441	0.428017	0.0175457	0.196902	0.193181	0.276186	0.387334	0.0018741	5.74108e-07	0.21905	1.35438e-06	0.0116835	0.584748	FALSE	TRUE	TRUE	FALSE	FALSE	TRUE	Bacteria	Verrucomicrobiota	Kiritimatiellae	WCHB1-41	WCHB1-41	WCHB1-41	uncultured_bacterium
615801a4681dcc46f79635aa16ac4f3da1c65ea4	-2.35553	-0.0510265	1.36742	0.84542	0.585708	-1.36287	0.320721	0.00983266	0.122652	0.178922	0.257153	0.300201	0.00182998	0.00656332	0.000368385	0.00913716	0.0850056	0.0104981	FALSE	FALSE	FALSE	TRUE	TRUE	TRUE	Bacteria	NA	NA	NA	NA	NA	NA
6483d1f8f933c2ffd4744762510eba8170ca13d6	0.40427	-0.0470323	0.0669906	-0.00203389	0.00416949	0.0306647	0.392224	0.0179903	0.189305	0.180354	0.267781	0.286475	0.306275	0.0109695	0.724511	0.991035	0.987622	0.915067	TRUE	FALSE	TRUE	TRUE	TRUE	TRUE	Bacteria	Firmicutes	Clostridia	Christensenellales	Christensenellaceae	Christensenellaceae_R-7_group	NA
cac6a4dd965be26837f21d0079ba669298624f65	1.21099	-0.100547	-0.802357	-0.14312	0.472349	0.416092	0.379124	0.016203	0.205939	0.193948	0.297265	0.377075	0.00389513	2.06043e-06	0.000684839	0.46771	0.125153	0.280764	TRUE	FALSE	FALSE	TRUE	TRUE	TRUE	Bacteria	Bacteroidota	Bacteroidia	Bacteroidales	Rikenellaceae	hoa5-07d05_gut_group	uncultured_bacterium
a58362dea087bb32e9ae9e5cf7241149551d2a8e	1.18715	-0.0948133	-0.566227	0.0371748	-0.0289395	0.773632	0.56227	0.0232522	0.225351	0.236298	0.350933	0.350401	0.0463326	0.000499142	0.0198119	0.876426	0.935023	0.0379823	TRUE	FALSE	TRUE	TRUE	FALSE	TRUE	Bacteria	Firmicutes	Desulfotomaculia	Desulfotomaculales	Desulfotomaculales	Desulfurispora	uncultured_bacterium
762fe1ac516d384513e79396621aa0a55015cc2b	-1.0329	0.0595432	0.3515	0.113065	-0.500672	0.640455	0.487567	0.0207636	0.195593	0.213	0.318414	0.384334	0.0577222	0.0153053	0.099797	0.606092	0.144161	0.123823	TRUE	FALSE	TRUE	TRUE	TRUE	TRUE	Bacteria	Bacteroidota	Bacteroidia	Bacteroidales	Prevotellaceae	NA	NA
2d908e468b53f56c2a0b6f084823e4e155e8229b	-5.60234	0.119537	-1.07726	2.0918	-0.257026	-0.650311	0.399061	0.0128485	0.173475	0.182316	0.296103	0.360621	6.43196e-07	1.45112e-05	0.000256644	3.01568e-06	0.41066	0.109	FALSE	TRUE	FALSE	FALSE	TRUE	TRUE	Bacteria	Bacteroidota	Bacteroidia	Bacteroidales	p-251-o5	p-251-o5	uncultured_bacterium
6ed6ee9d23ee47fb34dab9211de309dc2bfb8162	0.7924	-0.0878687	-0.182405	0.0395287	-0.0564257	0.223547	0.483146	0.0205772	0.212112	0.250025	0.292333	0.347158	0.114031	0.000265675	0.398326	0.875702	0.848569	0.525726	TRUE	FALSE	TRUE	TRUE	TRUE	TRUE	Bacteria	Spirochaetota	Spirochaetia	Spirochaetales	Spirochaetaceae	Treponema	uncultured_bacterium
39bacc63354fecaf59a2f10dc2fae062aa311b6a	-0.130539	-0.0721625	0.0530229	0.46164	0.176415	-1.38943	0.883205	0.0202756	0.257613	0.402474	0.380563	0.408802	0.88398	0.00196654	0.839009	0.264916	0.647965	0.00284935	TRUE	FALSE	TRUE	TRUE	TRUE	TRUE	Bacteria	Bacteroidota	Bacteroidia	NA	NA	NA	NA
b9f4d6fbeb79c527f657d7e0d4a3ae193f1b7c1b	0.0201043	-0.0865836	0.168244	0.277211	0.0418272	0.372518	0.731569	0.0244941	0.246126	0.300666	0.334519	0.396685	0.978155	0.00073343	0.496536	0.359747	0.900858	0.350967	TRUE	TRUE	TRUE	TRUE	TRUE	TRUE	Bacteria	Spirochaetota	Spirochaetia	Spirochaetales	Spirochaetaceae	Treponema	uncultured_bacterium
0cfd3817f97036a07f1465e876e69de0d80f45b7	-0.193236	0.103278	0.6828	-0.547729	0.354415	-0.288536	0.455052	0.0187255	0.21039	0.212611	0.335625	0.313038	0.676127	3.08605e-05	0.00449074	0.0190264	0.304943	0.368861	FALSE	FALSE	FALSE	FALSE	TRUE	TRUE	Bacteria	Firmicutes	Clostridia	Oscillospirales	Ruminococcaceae	Ruminococcus	NA
bc8a04b5b279748dde476f5f27bd485b951f2851	1.8679	-0.0896797	-0.499271	-0.338578	-0.392002	0.120837	0.456869	0.0136356	0.18109	0.187705	0.312603	0.341854	0.00048606	1.2946e-06	0.0115025	0.0849778	0.223006	0.727097	FALSE	FALSE	FALSE	TRUE	TRUE	TRUE	Bacteria	NA	NA	NA	NA	NA	NA
d67d4ea59d36e09406acf8347e85a910c128e593	-0.812115	0.0900991	-0.474183	0.0229551	-0.353099	0.438043	0.601435	0.0234543	0.248914	0.254141	0.35404	0.363613	0.186698	0.000566411	0.0660924	0.928611	0.326321	0.237439	TRUE	TRUE	TRUE	TRUE	TRUE	TRUE	Bacteria	Bacteroidota	Bacteroidia	Bacteroidales	F082	F082	uncultured_bacterium
a47d1557dc9975f2864e716fba1d948e1afd475b	-0.0426031	-0.0615348	-0.0819682	0.293437	0.145889	-0.227184	0.414471	0.0146806	0.175662	0.19445	0.250818	0.322011	0.918498	9.9388e-05	0.642579	0.136904	0.563134	0.483412	FALSE	FALSE	TRUE	TRUE	TRUE	TRUE	Bacteria	Firmicutes	Clostridia	Christensenellales	Christensenellaceae	Christensenellaceae_R-7_group	uncultured_bacterium
d5c396cc194f578318dc7b41fef62ab0501cde44	1.53102	0.0671332	0.282463	-1.13047	0.395171	-0.404647	0.585316	0.0192296	0.222038	0.252123	0.333148	0.381407	0.017511	0.00260753	0.219514	0.000287076	0.250976	0.302749	TRUE	TRUE	TRUE	FALSE	TRUE	TRUE	Bacteria	Bacteroidota	Bacteroidia	Bacteroidales	Prevotellaceae	Prevotellaceae_UCG-001	uncultured_bacterium
0601f74e0be18aa74138317d2d77578d2bda31a8	-1.01939	0.0923046	-0.0710397	-0.22077	1.05828	1.40383	0.452617	0.019837	0.231561	0.229413	0.317786	0.417001	0.0378164	0.000227784	0.762732	0.349376	0.00396314	0.00366394	TRUE	FALSE	TRUE	TRUE	TRUE	TRUE	Bacteria	Bacteroidota	Bacteroidia	Bacteroidales	F082	F082	uncultured_bacterium
aa101ca12fd48c9b207c2b2b359e818aef539d80	-0.553169	0.0857689	0.384088	-0.282868	0.267985	-0.446005	0.501644	0.025768	0.250503	0.226323	0.340563	0.354924	0.27892	0.00232017	0.135689	0.221021	0.43752	0.218589	TRUE	TRUE	TRUE	FALSE	TRUE	TRUE	Bacteria	Spirochaetota	Spirochaetia	Spirochaetales	Spirochaetaceae	Treponema	uncultured_bacterium
ced04ffe5b51d14c22f1fe5b9b6b74c66484c53a	0.263462	0.10659	0.528555	-0.919897	0.641185	0.0721407	0.495494	0.0181161	0.246621	0.228298	0.327868	0.382426	0.598838	1.93065e-06	0.0403273	0.000352218	0.0598799	0.851646	TRUE	TRUE	TRUE	FALSE	FALSE	TRUE	Bacteria	Bacteroidota	Bacteroidia	Bacteroidales	Bacteroidales_RF16_group	Bacteroidales_RF16_group	uncultured_bacterium
994375bbeccfd3bdf1129a35c94747d3a2205de8	-3.40958	0.117706	1.0028	0.674268	0.200831	0.962854	0.398895	0.0150385	0.19148	0.200305	0.284887	0.361455	6.18382e-08	2.31552e-07	4.69437e-05	0.00324299	0.489394	0.0153385	FALSE	FALSE	FALSE	TRUE	TRUE	TRUE	Bacteria	Bacteroidota	Bacteroidia	Bacteroidales	F082	F082	uncultured_bacterium
c95f2a04551f6c9d4f0c5e38a7722a4775ce7173	-0.757877	-0.0648108	0.0484045	0.524527	0.538107	-0.0536167	0.587123	0.0183374	0.221084	0.245612	0.318396	0.321842	0.203075	0.000929764	0.827643	0.0379535	0.0976401	0.868405	TRUE	FALSE	TRUE	TRUE	TRUE	TRUE	Bacteria	Spirochaetota	Spirochaetia	Spirochaetales	Spirochaetaceae	Treponema	uncultured_bacterium
0e53ba002b2602c40ca8c0bf131b9709e1341c2e	-0.300564	-0.1166	0.257009	0.480165	-0.288983	1.17348	0.548024	0.0169188	0.20602	0.265213	0.30385	0.371529	0.587189	8.44265e-08	0.221268	0.0796187	0.348697	0.00345102	TRUE	FALSE	TRUE	TRUE	TRUE	TRUE	Bacteria	Bacteroidota	Bacteroidia	Bacteroidales	Rikenellaceae	hoa5-07d05_gut_group	uncultured_bacterium
29dbb87106e12483c315f0791f87aedba07cad3a	-0.298563	0.102525	0.308501	-0.169183	-0.867495	-0.144416	0.574116	0.0301007	0.282927	0.226991	0.404064	0.395128	0.606616	0.00179349	0.283683	0.461513	0.0394796	0.71715	TRUE	FALSE	TRUE	TRUE	TRUE	FALSE	Bacteria	Bacteroidota	Bacteroidia	Bacteroidales	F082	F082	Bacteroidales_bacterium
ce617b115a74af3a56373725c211ea343a045007	0.446673	-0.0711256	-0.342613	0.225731	-0.0809429	-0.0459422	0.541204	0.0215437	0.233491	0.200863	0.326241	0.385542	0.414473	0.00213744	0.150732	0.268335	0.805423	0.905791	TRUE	FALSE	TRUE	FALSE	TRUE	TRUE	Bacteria	Bacteroidota	Bacteroidia	Bacteroidales	Muribaculaceae	Muribaculaceae	uncultured_bacterium
b07296510374dc671de87bf6ab5002d193b462e6	-1.24617	0.0700768	0.143193	0.166719	-0.376565	1.01888	0.510533	0.0216716	0.207089	0.251127	0.340941	0.353682	0.023159	0.00381737	0.496513	0.513664	0.281316	0.00867968	TRUE	FALSE	TRUE	TRUE	TRUE	TRUE	Bacteria	Bacteroidota	Bacteroidia	Bacteroidales	Prevotellaceae	Prevotellaceae_UCG-001	uncultured_bacterium
9644b9db5c7614034db5acf5697502293547d957	-1.05257	0.0565439	-0.127112	0.128913	0.349084	0.455054	0.556852	0.0223464	0.236556	0.275271	0.313867	0.378267	0.0654815	0.0151382	0.593801	0.641927	0.27223	0.23556	TRUE	FALSE	TRUE	TRUE	TRUE	TRUE	Bacteria	Verrucomicrobiota	Kiritimatiellae	WCHB1-41	WCHB1-41	WCHB1-41	uncultured_bacterium
252df1fabaa1704d8f251d44fbd07da5aae707bc	2.01192	0.0594033	0.200988	-1.11243	-0.451508	-0.801976	0.323461	0.00993868	0.145583	0.173207	0.255412	0.327532	1.64041e-05	2.53603e-05	0.187636	1.14801e-05	0.0974309	0.0271188	FALSE	FALSE	TRUE	FALSE	TRUE	TRUE	Bacteria	NA	NA	NA	NA	NA	NA
a349529b878331caed26671a8281c5ac0d1d9a32	0.64198	-0.0609441	-0.0212928	0.0258876	-0.203673	-0.232524	0.472145	0.0240222	0.2232	0.212763	0.300342	0.367344	0.179096	0.0138452	0.924322	0.903571	0.500335	0.529189	TRUE	FALSE	TRUE	TRUE	TRUE	TRUE	Bacteria	Firmicutes	Clostridia	Lachnospirales	Lachnospiraceae	NA	NA
91b23713e73f421a60ecc878d9130d07b44492b7	0.612569	0.0803578	-0.158888	-0.634004	0.397848	-0.234319	0.529031	0.020287	0.2285	0.246575	0.312161	0.376557	0.252296	0.000232388	0.489991	0.0130931	0.208265	0.536538	TRUE	FALSE	TRUE	TRUE	TRUE	TRUE	Bacteria	Firmicutes	Clostridia	Lachnospirales	Lachnospiraceae	NA	NA
17c5291a46d439e00a8a2b8fe9c4aa70c3afcb7b	-0.968455	-0.0702423	0.0313405	0.663645	0.334929	0.185049	0.521072	0.021111	0.197141	0.236158	0.305588	0.338248	0.0710554	0.00199092	0.874553	0.00786788	0.280155	0.587607	TRUE	FALSE	FALSE	TRUE	TRUE	TRUE	Bacteria	Bacteroidota	Bacteroidia	Bacteroidales	Prevotellaceae	Prevotellaceae_UCG-003	NA
88334da1d316d41ad3d6fd7e03a617ca48dff0b2	-2.48829	0.149802	0.224758	0.329621	0.162944	1.0765	0.505082	0.0150742	0.230091	0.242029	0.311108	0.371451	2.13866e-05	1.36884e-11	0.335557	0.182184	0.603849	0.00652811	FALSE	FALSE	TRUE	TRUE	TRUE	TRUE	Bacteria	Bacteroidota	Bacteroidia	Bacteroidales	Prevotellaceae	Prevotella	uncultured_bacterium
54a0d86aecfb49fea213a8123e479b1c87dec9fb	-1.42609	0.0766988	0.907751	-0.02442	0.362673	0.538786	0.532005	0.0199896	0.23635	0.250099	0.331759	0.407159	0.0121757	0.000649516	0.000643033	0.922913	0.28363	0.196446	TRUE	FALSE	FALSE	TRUE	TRUE	TRUE	Bacteria	Bacteroidota	Bacteroidia	Bacteroidales	Paludibacteraceae	uncultured	uncultured_bacterium
9db3a88259a64bf169a7e817e596266b49a5c1b9	1.11384	-0.0639073	0.150565	-0.218361	-0.167084	-0.125502	0.517512	0.0213225	0.239033	0.202329	0.332856	0.407199	0.0364319	0.0043051	0.531752	0.285876	0.617983	0.759258	TRUE	FALSE	FALSE	TRUE	TRUE	TRUE	Bacteria	Spirochaetota	Spirochaetia	Spirochaetales	Spirochaetaceae	Treponema	uncultured_bacterium
21ec6535fe869cf57519d05d9fe66578cf946414	-0.178058	-0.063631	0.223414	0.323982	0.0667983	-0.357857	0.521506	0.0209466	0.23561	0.249476	0.297295	0.352284	0.733993	0.003547	0.346878	0.199117	0.822999	0.313863	TRUE	FALSE	FALSE	TRUE	TRUE	FALSE	Bacteria	Bacteroidota	Bacteroidia	Bacteroidales	Rikenellaceae	Rikenellaceae_RC9_gut_group	NA
987d545179b31d634b94f5b318794083c744e922	0.188368	-0.0458049	-0.0530187	0.0975779	0.0673437	0.00570388	0.372448	0.0179565	0.172193	0.161565	0.245322	0.288071	0.614713	0.0130716	0.759126	0.547945	0.784549	0.984262	TRUE	TRUE	TRUE	TRUE	TRUE	TRUE	Bacteria	Firmicutes	Clostridia	Christensenellales	Christensenellaceae	Christensenellaceae_R-7_group	NA
2ee04a9f4d79ce031cc3a7b8d563397d3f908245	1.75534	-0.080319	-0.18936	-0.260091	-0.342091	-0.87504	0.465398	0.0181136	0.202835	0.20994	0.292743	0.344426	0.000583586	8.34024e-05	0.356746	0.223405	0.250257	0.0155225	FALSE	FALSE	TRUE	TRUE	TRUE	TRUE	Bacteria	Spirochaetota	Spirochaetia	Spirochaetales	Spirochaetaceae	Treponema	uncultured_bacterium
36f27ddbcb1316bae769fd46610c9476290bef0c	-3.59221	0.222601	1.87861	0.460072	0.586683	1.15065	0.31833	0.013731	0.139186	0.206467	0.274122	0.319186	0.00149237	0.000510599	0.000879497	0.112173	0.121827	0.0366342	FALSE	TRUE	FALSE	FALSE	TRUE	TRUE	Bacteria	NA	NA	NA	NA	NA	NA
2b4aade543cf4e0d89fb85ef273fd29db9bf33f4	0.0576088	-0.0561514	-0.0565346	0.174306	0.0809998	0.28146	0.488304	0.0187998	0.205883	0.214224	0.284304	0.31466	0.906433	0.00391745	0.784459	0.418679	0.776582	0.374214	TRUE	FALSE	TRUE	TRUE	TRUE	TRUE	Bacteria	Actinobacteriota	Coriobacteriia	Coriobacteriales	Eggerthellaceae	Denitrobacterium	Denitrobacterium_detoxificans
09cdd0b9cbc2709e0b1d906f9a7df22afc7b0103	0.322407	0.0741416	1.34506	-0.414353	-0.438715	-1.9157	0.457123	0.0213677	0.189285	0.225367	0.303372	0.342191	0.488027	0.00217607	3.98099e-07	0.0795182	0.162239	1.25397e-05	TRUE	FALSE	FALSE	TRUE	TRUE	FALSE	Bacteria	Bacteroidota	Bacteroidia	Bacteroidales	F082	F082	uncultured_bacterium
6c1a78c6f43ded2f2e78eeb4a277f8470c9ac7c6	-0.0508223	-0.0534092	-0.123319	0.27678	-0.0821331	0.0900539	0.401207	0.0202828	0.19639	0.195327	0.261122	0.321183	0.899562	0.010401	0.532092	0.160916	0.754047	0.780011	TRUE	TRUE	TRUE	TRUE	TRUE	TRUE	Bacteria	Firmicutes	Clostridia	Lachnospirales	Lachnospiraceae	NA	NA
c9cbb633455770a4e46102678ffdcf7d48a2705a	-0.519185	0.0583927	0.318226	-0.0233623	-0.120974	-0.361704	0.569156	0.0238527	0.244681	0.257147	0.32126	0.403578	0.36514	0.0171603	0.198141	0.927899	0.707764	0.373534	TRUE	FALSE	TRUE	TRUE	TRUE	TRUE	Bacteria	Bacteroidota	Bacteroidia	Bacteroidales	Rikenellaceae	Rikenellaceae_RC9_gut_group	uncultured_bacterium
b02ba583cc1e5c6a7f4853dd86a6ec6503e3dff4	-0.552303	-0.0756108	0.193944	0.413486	-0.0301148	0.914235	0.468964	0.0198187	0.222369	0.223509	0.307415	0.340876	0.246432	0.00050043	0.388739	0.0723162	0.922492	0.0108711	TRUE	TRUE	TRUE	TRUE	TRUE	TRUE	Bacteria	Bacteroidota	Bacteroidia	Bacteroidales	Marinifilaceae	uncultured	uncultured_rumen
c2a41992cc3d2dc221983b4916b6963b1178a5dc	0.193328	-0.0673739	0.185682	0.146487	0.104889	0.0156798	0.482186	0.0234599	0.218911	0.205889	0.276782	0.342224	0.689759	0.00548092	0.399387	0.479291	0.705935	0.963594	TRUE	FALSE	TRUE	TRUE	TRUE	TRUE	Bacteria	Spirochaetota	Spirochaetia	Spirochaetales	Spirochaetaceae	Treponema	uncultured_bacterium
84ceb26367cffb54e190b105b11c1da6ba764cd1	0.794922	0.0846603	-0.423489	-0.677341	0.0977971	0.267144	0.416253	0.0181936	0.17415	0.204445	0.294459	0.325894	0.0713872	0.000173264	0.0250885	0.003656	0.743431	0.422538	TRUE	FALSE	TRUE	TRUE	TRUE	TRUE	Bacteria	Firmicutes	Clostridia	Oscillospirales	[Eubacterium]_coprostanoligenes_group	[Eubacterium]_coprostanoligenes_group	uncultured_bacterium
9e1b0be8fff5597391dad1c0f5e989575cf08989	1.02937	-0.052345	-0.249094	-0.253865	0.0399215	0.506932	0.47865	0.0174733	0.202778	0.224919	0.306567	0.334703	0.0367997	0.00439972	0.225543	0.26488	0.896959	0.136722	TRUE	FALSE	TRUE	TRUE	TRUE	TRUE	Bacteria	Bacteroidota	Bacteroidia	Bacteroidales	Rikenellaceae	Rikenellaceae_RC9_gut_group	uncultured_bacterium
c2b3ce30f72ce817007d5afeb548676a20a8f5be	-0.576651	0.0650084	-0.496002	0.0686737	0.0516192	-0.0759754	0.645268	0.0262025	0.27931	0.300071	0.384024	0.431467	0.376719	0.0172947	0.0831863	0.820117	0.893731	0.861093	TRUE	FALSE	TRUE	TRUE	TRUE	TRUE	Bacteria	Bacteroidota	Bacteroidia	Bacteroidales	Paludibacteraceae	uncultured	uncultured_bacterium
2cd34ee7c008d182a15fc5d54ae9e94dbb816d0a	-1.81865	0.112891	0.541566	0.245435	-0.752865	0.195568	0.577869	0.0226214	0.196296	0.24543	0.311362	0.322319	0.00486372	6.13044e-05	0.0117622	0.328687	0.0247809	0.55052	TRUE	TRUE	TRUE	TRUE	TRUE	TRUE	Bacteria	Spirochaetota	Spirochaetia	Spirochaetales	Spirochaetaceae	Treponema	uncultured_bacterium
9b40ce1ad8499b20a9d14185e2afa41fbbf96b93	0.219671	-0.051774	0.576408	0.18286	-1.12826	0.575552	0.440477	0.0159879	0.192775	0.203354	0.31939	0.362806	0.629943	0.0101861	0.0151995	0.391959	0.00638821	0.147113	TRUE	FALSE	TRUE	TRUE	TRUE	TRUE	Bacteria	Verrucomicrobiota	Kiritimatiellae	WCHB1-41	WCHB1-41	WCHB1-41	uncultured_bacterium
8a9722941b922580ea7704c7b3edfa33bf68c1d1	-0.127469	0.0454392	-0.213234	-0.17687	0.178409	0.424066	0.496192	0.0129319	0.173799	0.218625	0.283353	0.310304	0.798382	0.000988681	0.22597	0.422587	0.531983	0.178248	TRUE	FALSE	TRUE	TRUE	TRUE	FALSE	Bacteria	Armatimonadota	uncultured	uncultured	uncultured	uncultured	uncultured_bacterium
24a24c0f580f07de454de9af6c06f033035f1afb	0.187368	-0.0745025	-1.87744	0.507953	-0.314012	2.28562	0.362035	0.0132252	0.153894	0.18819	0.271324	0.303708	0.61108	2.40839e-05	3.86768e-10	0.0146783	0.262266	5.78672e-07	TRUE	FALSE	FALSE	TRUE	TRUE	FALSE	Bacteria	Firmicutes	Clostridia	Lachnospirales	Lachnospiraceae	NA	NA
bea2dc96fdb412b7d4b32dec97c9f3a8de779d37	15.7737	-0.488307	0.775942	-4.35628	-1.81314	-3.1705	0.313864	0.00962335	0.137652	0.180287	0.253997	0.347456	0.000395694	0.000388163	0.030059	0.00170837	0.0190649	0.0117979	FALSE	FALSE	TRUE	TRUE	TRUE	TRUE	Bacteria	Bacteroidota	Bacteroidia	Bacteroidales	Bacteroidales_BS11_gut_group	Bacteroidales_BS11_gut_group	NA
cbb381b65f39beb15c2d09d96b528ff90006efb2	0.667735	0.0561184	0.834767	-0.538611	-0.735221	-0.727469	0.426308	0.0215693	0.21187	0.203416	0.308027	0.366185	0.130929	0.0159467	0.000652854	0.0143793	0.0256037	0.0590057	TRUE	FALSE	FALSE	TRUE	TRUE	TRUE	Bacteria	Verrucomicrobiota	Kiritimatiellae	WCHB1-41	WCHB1-41	WCHB1-41	uncultured_bacterium
52b243f6f03312dc83ca2526dc1c73ac340da536	0.484288	-0.0412656	-0.155815	0.091595	-0.0239841	-0.671705	0.445733	0.0165953	0.207503	0.221056	0.266445	0.382791	0.283313	0.0168587	0.4568	0.680676	0.928693	0.0864241	TRUE	FALSE	TRUE	TRUE	TRUE	TRUE	Bacteria	Spirochaetota	Spirochaetia	Spirochaetales	Spirochaetaceae	Treponema	uncultured_bacterium
0d570737008ca4a5fbfb7c2e4b8059120d9e523c	1.25693	-0.0764094	0.371542	-0.289534	-0.293427	0.698911	0.44695	0.0242442	0.199721	0.228492	0.305075	0.338873	0.0107615	0.00501995	0.0776127	0.219658	0.347626	0.0523948	TRUE	FALSE	TRUE	TRUE	TRUE	TRUE	Bacteria	Bacteroidota	Bacteroidia	Bacteroidales	Rikenellaceae	Rikenellaceae_RC9_gut_group	uncultured_bacterium
004dbe50ac3cd3427afb339e2c4cb85b8f610e79	0.156805	-0.0522762	-0.00876013	0.0782012	0.268391	0.197926	0.383709	0.0201793	0.196434	0.176907	0.264699	0.312589	0.684058	0.0116814	0.964558	0.659838	0.314151	0.528708	TRUE	FALSE	TRUE	TRUE	TRUE	TRUE	Bacteria	Firmicutes	Clostridia	Lachnospirales	Lachnospiraceae	NA	NA
a19e2b87006e0b334e6e225ed7c62fffd4d812da	1.66344	-0.0702589	0.816704	-0.577833	0.234946	-0.270129	0.549927	0.0215363	0.238282	0.264552	0.297416	0.432525	0.00496557	0.00268989	0.00173942	0.036636	0.435553	0.536844	TRUE	FALSE	FALSE	TRUE	TRUE	TRUE	Bacteria	Fibrobacterota	Fibrobacteria	Fibrobacterales	Fibrobacteraceae	Fibrobacter	NA
7f57d50873c22bc45f0007c2c4216b5ee222a85b	1.10416	-0.14981	0.165482	0.282434	-0.577435	-0.277109	0.618098	0.0175153	0.252356	0.234012	0.372336	0.374721	0.0832287	6.95416e-10	0.516532	0.236042	0.130478	0.464827	TRUE	FALSE	TRUE	TRUE	TRUE	TRUE	Bacteria	Bacteroidota	Bacteroidia	Bacteroidales	NA	NA	NA
32cda44f5142f5091f4a898f14f00265aaf143ff	1.5694	-0.212538	-0.3084	0.375069	0.348145	-0.73498	0.550659	0.0177473	0.197332	0.249706	0.310193	0.386725	0.0115799	2.11851e-09	0.13765	0.152564	0.278274	0.0755364	TRUE	FALSE	TRUE	TRUE	TRUE	TRUE	Bacteria	Bacteroidota	Bacteroidia	NA	NA	NA	NA
103de1f0e9fa0b3fd5fccf93198b97ec7daad677	1.39087	-0.0740947	-0.651202	-0.204435	0.192902	0.220595	0.583295	0.0277791	0.244745	0.259222	0.318353	0.438062	0.0226537	0.0115024	0.0116891	0.435627	0.548467	0.617719	TRUE	FALSE	TRUE	TRUE	TRUE	TRUE	Bacteria	Verrucomicrobiota	Kiritimatiellae	WCHB1-41	WCHB1-41	WCHB1-41	uncultured_bacterium
f852673b6b1d9bdd4c6de10febc2337c9ea76916	-2.61988	0.0910363	0.430582	0.414849	0.703899	0.828216	0.422504	0.0144196	0.162633	0.223745	0.289509	0.31739	9.67893e-06	7.784e-06	0.016926	0.0811552	0.0263949	0.0183179	FALSE	TRUE	TRUE	TRUE	TRUE	TRUE	Bacteria	Firmicutes	Clostridia	Lachnospirales	Lachnospiraceae	Lachnoclostridium	NA
fa6663159f5a3468ad4a95c23c4ab48c466e3bd5	0.73436	-0.0678355	-0.0781949	-0.0980429	0.119622	0.368891	0.570412	0.0248653	0.226357	0.230705	0.301565	0.358549	0.202513	0.00818292	0.730872	0.672262	0.692909	0.307366	TRUE	FALSE	TRUE	TRUE	TRUE	FALSE	Bacteria	Firmicutes	Clostridia	Lachnospirales	Lachnospiraceae	NA	NA
c55c976a3c3fefbafb2d3e851176798fecd95833	-4.00843	0.221262	0.749907	0.593349	0.349833	-0.713785	0.408771	0.0157436	0.181366	0.205214	0.303901	0.336608	9.82282e-06	6.37825e-07	0.00327687	0.020157	0.282914	0.0667711	FALSE	FALSE	FALSE	TRUE	TRUE	TRUE	Bacteria	Spirochaetota	Spirochaetia	Spirochaetales	Spirochaetaceae	Treponema	uncultured_bacterium
2605977753e53e3833f480b09c6c8eb6f20a0a31	0.676036	-0.0457215	-0.127078	-0.0743478	0.0762616	-0.429419	0.440097	0.0148531	0.173375	0.200233	0.256479	0.297796	0.130143	0.00322164	0.466636	0.711811	0.767307	0.154874	TRUE	TRUE	TRUE	TRUE	TRUE	FALSE	Bacteria	Firmicutes	Clostridia	Lachnospirales	Lachnospiraceae	Coprococcus	NA
499686b1bf2a95ab3751671b818591ba293b03a2	0.243648	-0.0812028	-0.226243	0.22481	0.214484	0.171166	0.453278	0.0198408	0.197987	0.199883	0.276298	0.314345	0.592686	0.000116917	0.257224	0.264727	0.440316	0.587895	TRUE	FALSE	TRUE	TRUE	TRUE	TRUE	Bacteria	Firmicutes	Clostridia	Lachnospirales	Lachnospiraceae	NA	NA
1e79be4f29194ae4ce659c154f7692764074b7dd	1.23119	-0.0692085	0.0786149	-0.275684	0.0650632	-0.348237	0.400702	0.0147271	0.160747	0.186449	0.258832	0.300125	0.00363471	2.58441e-05	0.627229	0.146369	0.802697	0.252182	FALSE	FALSE	TRUE	TRUE	TRUE	TRUE	Bacteria	Firmicutes	Clostridia	Peptostreptococcales-Tissierellales	Anaerovoracaceae	Anaerovorax	uncultured_rumen
2be0a946f418841fe2b3b46eb8e66e5ffd7cef5b	0.692117	0.0823546	0.108408	-0.871563	0.157924	0.762184	0.636447	0.0277686	0.259784	0.285925	0.338032	0.443702	0.286808	0.00639471	0.679883	0.00523359	0.644259	0.0977256	TRUE	TRUE	TRUE	FALSE	TRUE	TRUE	Bacteria	Bacteroidota	Bacteroidia	Bacteroidales	F082	F082	uncultured_bacterium
f55ad133bc7c5130c43b2b1110459f8e14f80c01	-1.16911	0.0470813	0.134531	0.185643	0.265089	0.47249	0.427965	0.0194733	0.198837	0.193304	0.271022	0.287321	0.00829606	0.018725	0.501313	0.34079	0.332013	0.105398	TRUE	FALSE	TRUE	TRUE	TRUE	FALSE	Bacteria	Firmicutes	Clostridia	Oscillospirales	UCG-010	UCG-010	uncultured_bacterium
49aee58807d62c3a3862bc183a0ad1a821616b44	-0.598959	-0.0436514	-0.692855	0.9921	-1.1711	-1.48316	0.497913	0.0158969	0.200514	0.234727	0.321454	0.338462	0.243776	0.0128485	0.00265033	0.00045673	0.00172991	0.000320527	TRUE	FALSE	TRUE	FALSE	TRUE	TRUE	Bacteria	Bacteroidota	Bacteroidia	NA	NA	NA	NA
6f368d8763245baac0b9b4916bdd3a48957d0caa	0.079376	-0.0403165	0.330878	0.110609	-0.162906	-0.0917698	0.400793	0.0167349	0.190327	0.199425	0.267574	0.319001	0.843713	0.0192445	0.0875263	0.581311	0.545059	0.774636	TRUE	FALSE	TRUE	TRUE	TRUE	TRUE	Bacteria	Verrucomicrobiota	Kiritimatiellae	WCHB1-41	WCHB1-41	WCHB1-41	uncultured_bacterium
3aa239b9fb5b0f332a4af6b9e3f4104679cb90f6	0.0540798	-0.0807266	0.452673	0.302402	0.132803	-0.567724	0.473382	0.0234571	0.209041	0.218719	0.309508	0.360038	0.909699	0.00151505	0.0372511	0.175545	0.670497	0.123828	TRUE	FALSE	TRUE	TRUE	TRUE	TRUE	Bacteria	Bacteroidota	Bacteroidia	Bacteroidales	Bacteroidales_RF16_group	Bacteroidales_RF16_group	uncultured_bacterium
452f854f673ad68198f3762618ada0eaf1c40712	-2.18996	-0.125636	0.816853	1.43147	0.388134	0.676352	0.407506	0.0128802	0.178771	0.233985	0.313024	0.327084	0.000126654	2.39966e-07	0.000526334	3.67339e-05	0.236909	0.0591619	FALSE	FALSE	FALSE	FALSE	TRUE	TRUE	Bacteria	Bacteroidota	Bacteroidia	Bacteroidales	Prevotellaceae	Alloprevotella	uncultured_bacterium
2ab79a01717799e8ce2aa71d429f15653901da15	0.0507833	-0.0460763	0.180403	0.137684	-0.122669	0.141387	0.441115	0.0189707	0.177979	0.204841	0.249098	0.29919	0.908685	0.0177972	0.314357	0.503767	0.623986	0.638036	TRUE	TRUE	TRUE	TRUE	TRUE	TRUE	Bacteria	Firmicutes	Clostridia	Christensenellales	Christensenellaceae	Christensenellaceae_R-7_group	NA
4d4a4899b6ef5adaf10c9329d06c39f6a1119af1	-0.386477	-0.0943696	-1.52867	0.601906	0.608495	-0.878762	0.379021	0.0134372	0.146721	0.183063	0.279777	0.300699	0.329787	2.2026e-05	4.8989e-07	0.00723062	0.0523257	0.0138779	TRUE	FALSE	TRUE	TRUE	TRUE	FALSE	Bacteria	Verrucomicrobiota	Kiritimatiellae	WCHB1-41	WCHB1-41	WCHB1-41	uncultured_bacterium
12bc17f711375bb005fabc8c7584155749ec797a	-0.311583	0.0679231	-0.480866	-0.320296	0.959428	0.343253	0.572116	0.0153991	0.20085	0.270256	0.29022	0.337368	0.58968	0.000103423	0.0224985	0.244419	0.00228966	0.316345	TRUE	FALSE	TRUE	TRUE	FALSE	TRUE	Bacteria	Verrucomicrobiota	Kiritimatiellae	WCHB1-41	WCHB1-41	WCHB1-41	uncultured_bacterium
9a8f3824f9a5c0ce13c0e010b967ed57d943bf87	0.930804	-0.0771322	0.778618	-0.345236	0.251924	0.621117	0.554839	0.019808	0.222544	0.237708	0.314156	0.360748	0.100062	0.000310481	0.00103378	0.153047	0.426643	0.0916913	TRUE	FALSE	FALSE	TRUE	TRUE	TRUE	Bacteria	Bacteroidota	Bacteroidia	Bacteroidales	Prevotellaceae	Prevotellaceae_UCG-003	NA
7f2d1006feef9196fd7d86d5552632d03f961bbf	-1.16886	-0.16476	0.0330933	1.12616	0.561403	0.0375428	0.444883	0.0175001	0.183895	0.196797	0.283194	0.36484	0.016587	1.37776e-08	0.859091	1.62625e-05	0.0620853	0.919119	TRUE	FALSE	TRUE	FALSE	TRUE	TRUE	Bacteria	Spirochaetota	Spirochaetia	Spirochaetales	Spirochaetaceae	Treponema	uncultured_bacterium
345fbaf147047c130e2134a18f5783ced0e32c3a	-0.590825	-0.0543293	0.315487	0.27007	0.407767	0.888624	0.544484	0.0179059	0.192623	0.24994	0.272092	0.374314	0.283652	0.0039978	0.108428	0.285658	0.140951	0.0219234	TRUE	FALSE	TRUE	TRUE	TRUE	TRUE	Bacteria	Bacteroidota	Bacteroidia	Bacteroidales	Prevotellaceae	Prevotellaceae_UCG-001	wallaby_gut
ce95d38de6675166e8de6a5d084432254795151a	-0.135491	0.0737132	0.137789	-0.23676	0.0503409	-0.644994	0.515029	0.0200912	0.210891	0.199741	0.321735	0.360422	0.794234	0.000908182	0.518337	0.244892	0.876679	0.0833006	TRUE	FALSE	TRUE	TRUE	TRUE	FALSE	Bacteria	Spirochaetota	Spirochaetia	Spirochaetales	Spirochaetaceae	Treponema	uncultured_bacterium
285768e5e9715fb9d2d7df45aa6b5e354698e15a	0.440935	-0.0553751	0.436024	0.176193	-0.962268	-0.552948	0.601746	0.0204629	0.238594	0.270261	0.306098	0.380878	0.467423	0.009518	0.0741195	0.517687	0.00291978	0.153352	TRUE	FALSE	TRUE	TRUE	TRUE	TRUE	Bacteria	Firmicutes	Clostridia	Oscillospirales	Oscillospiraceae	NA	NA
1d264bc28e1363bb5799da87e6f6c6dc5e175639	-0.516476	-0.0490189	0.103396	0.441605	-0.119042	0.155535	0.537176	0.0202461	0.227535	0.205287	0.296163	0.349859	0.340526	0.0187981	0.651318	0.0358721	0.68928	0.658378	TRUE	FALSE	TRUE	TRUE	TRUE	TRUE	Bacteria	Bacteroidota	Bacteroidia	Bacteroidales	Rikenellaceae	Rikenellaceae_RC9_gut_group	uncultured_bacterium
1882f4011407c54e7cd2d7a1d0372371be989b76	-0.664289	0.0535478	0.149346	0.0395679	-0.066569	0.0218976	0.48726	0.0189665	0.218588	0.177849	0.30752	0.34223	0.178338	0.00660589	0.497327	0.824764	0.829422	0.949214	TRUE	FALSE	TRUE	TRUE	TRUE	TRUE	Bacteria	Bacteroidota	Bacteroidia	Bacteroidales	Rikenellaceae	Rikenellaceae_RC9_gut_group	uncultured_bacterium
ab32fd20bbbc164ca4fab6e0ec643d4a8bca4b72	-1.22507	0.0672911	0.750976	0.105967	-0.171064	0.426152	0.476637	0.0199416	0.221544	0.218319	0.298948	0.332502	0.0137992	0.00160104	0.00153245	0.629933	0.570224	0.206995	TRUE	FALSE	FALSE	TRUE	TRUE	TRUE	Bacteria	Bacteroidota	Bacteroidia	Bacteroidales	Prevotellaceae	Prevotellaceae_UCG-003	NA
84290b59b2f555cdc3d542f8227253f304b80787	-0.535425	0.0471589	0.271752	0.265808	-1.4056	-0.380785	0.502584	0.0158903	0.169136	0.231762	0.284165	0.320826	0.296513	0.0063634	0.120197	0.261869	3.87059e-05	0.246002	TRUE	FALSE	TRUE	TRUE	FALSE	FALSE	Bacteria	Bacteroidota	Bacteroidia	Bacteroidales	Bacteroidales_UCG-001	Bacteroidales_UCG-001	uncultured_bacterium
0cfa63719ed5bb2d48e35a78a3964cc64ef6dc55	1.23649	-0.0532728	0.357909	-0.255945	-0.535532	-0.599939	0.544496	0.019596	0.20681	0.194993	0.31484	0.332592	0.0274939	0.00898889	0.089688	0.195317	0.0951621	0.0772841	TRUE	FALSE	TRUE	TRUE	TRUE	TRUE	Bacteria	Bacteroidota	Bacteroidia	Bacteroidales	Rikenellaceae	Rikenellaceae_RC9_gut_group	uncultured_bacterium
e95587b245a08838905355bf64655a447ac49987	0.382777	0.0322865	0.702582	-0.448656	0.111148	-0.236571	0.416092	0.0125973	0.154334	0.196325	0.262259	0.295503	0.362989	0.0141456	4.67204e-05	0.0275393	0.673918	0.427995	TRUE	FALSE	FALSE	TRUE	TRUE	TRUE	Bacteria	Bacteroidota	Bacteroidia	Bacteroidales	Bacteroidaceae	Bacteroides	NA
7d211f8e0e9545b4f5953ab6946080b1d5a8161f	0.415878	-0.0558987	-0.18175	0.0310956	0.170708	0.191722	0.577996	0.0170838	0.219943	0.256413	0.31192	0.341451	0.476005	0.00220422	0.413507	0.904083	0.587227	0.577595	TRUE	FALSE	TRUE	TRUE	TRUE	TRUE	Bacteria	Verrucomicrobiota	Kiritimatiellae	WCHB1-41	WCHB1-41	WCHB1-41	uncultured_bacterium
3900679616ef8d011edc924ca62f87af460a61b0	0.549044	-0.0518827	-0.308618	-0.112179	0.336326	0.380291	0.351362	0.0129309	0.15446	0.176647	0.255256	0.294641	0.126892	0.000290836	0.0533104	0.529412	0.195961	0.205038	TRUE	TRUE	TRUE	TRUE	TRUE	TRUE	Bacteria	Verrucomicrobiota	Kiritimatiellae	WCHB1-41	WCHB1-41	WCHB1-41	uncultured_bacterium
6c297168f4f2147be106b9910e8e119b618222f1	-0.35316	0.0467304	1.31906	-0.313377	0.695822	-0.0534781	0.39371	0.0134527	0.152712	0.218172	0.286211	0.313395	0.388927	0.00520617	3.12805e-06	0.17872	0.0333417	0.867604	TRUE	FALSE	FALSE	TRUE	TRUE	TRUE	Bacteria	Bacteroidota	Bacteroidia	Bacteroidales	F082	F082	uncultured_bacterium
a63b18704b2961120a7095999fe3a4d38ff36dac	-0.809056	-0.0388713	0.071721	0.471248	0.195077	0.0402949	0.416209	0.0161155	0.171291	0.197511	0.251082	0.302851	0.0571292	0.0192919	0.677091	0.0205721	0.440582	0.894647	TRUE	FALSE	TRUE	TRUE	TRUE	TRUE	Bacteria	Firmicutes	Clostridia	Lachnospirales	Lachnospiraceae	NA	NA
4d6cc02210e8f62a94fdbd1c434181c7ce6977cd	0.042551	0.11694	0.150953	-0.619441	0.0664097	0.0110396	0.512838	0.0208539	0.207704	0.224768	0.307603	0.344083	0.934347	2.54155e-06	0.472201	0.00923002	0.830323	0.974587	TRUE	TRUE	TRUE	FALSE	TRUE	TRUE	Bacteria	Firmicutes	Clostridia	Lachnospirales	Lachnospiraceae	NA	NA
02ce5246a7d34a206351b09b221d1b7309cb6f3d	-0.486963	0.0637442	-1.32891	-0.128056	0.0629895	2.11897	0.412209	0.0124272	0.149351	0.192145	0.294855	0.335482	0.258625	0.000193519	6.85035e-07	0.516776	0.834151	2.675e-05	TRUE	FALSE	TRUE	TRUE	TRUE	FALSE	Bacteria	Fibrobacterota	Fibrobacteria	Fibrobacterales	Fibrobacteraceae	Fibrobacter	Fibrobacter_sp.
a82ac7180e2f9a1e9b6900640fd924276123829f	-0.717342	0.0823277	-2.06649	0.579877	-0.643397	-1.78769	0.491417	0.0222419	0.15821	0.234729	0.291613	0.306284	0.187734	0.0076402	3.59268e-06	0.0428071	0.0631372	0.000639181	TRUE	FALSE	FALSE	TRUE	TRUE	TRUE	Bacteria	Bacteroidota	Bacteroidia	Bacteroidales	F082	F082	uncultured_bacterium
ae5849a78355452e686c614198dd6d2989fcf71d	0.329638	-0.0531229	0.22178	-0.00708708	0.172029	0.0359216	0.400447	0.0198373	0.179997	0.181441	0.255485	0.280001	0.413286	0.00927929	0.222144	0.968957	0.503011	0.898297	TRUE	FALSE	TRUE	TRUE	TRUE	TRUE	Bacteria	Firmicutes	Clostridia	Lachnospirales	Lachnospiraceae	NA	NA
cea7bef5b78e96bd4793303b1ed43ada333b3028	1.97104	-0.109259	-0.466416	-0.360756	0.752811	0.435392	0.406518	0.021688	0.18815	0.197384	0.305514	0.328224	0.000511909	0.000379312	0.0306305	0.0948237	0.0314502	0.211552	FALSE	FALSE	TRUE	TRUE	TRUE	TRUE	Bacteria	Firmicutes	Clostridia	Clostridia_UCG-014	Clostridia_UCG-014	Clostridia_UCG-014	NA
d477258ea5a8ef265b52402d59eb583ee4efc6be	-1.97475	0.0505113	-0.0590419	0.709331	-0.820797	1.28624	0.336686	0.0113437	0.131588	0.182901	0.264027	0.296749	0.00421894	0.0112222	0.676891	0.0178681	0.0359151	0.0123067	TRUE	FALSE	TRUE	TRUE	TRUE	TRUE	Bacteria	Bacteroidota	Bacteroidia	Bacteroidales	Rikenellaceae	hoa5-07d05_gut_group	uncultured_bacterium
a1d6df7142210fc3c8b55d7b6160e053e8a45114	-2.75135	0.0437471	-0.713815	1.23356	0.352063	0.289773	0.372289	0.010858	0.142671	0.178664	0.265661	0.312794	1.05554e-06	0.000870696	0.000108846	2.55011e-06	0.20263	0.367204	TRUE	FALSE	FALSE	TRUE	TRUE	TRUE	Bacteria	Verrucomicrobiota	Kiritimatiellae	WCHB1-41	WCHB1-41	WCHB1-41	uncultured_bacterium
44be6e12faa7b19f438ee0ed6145d144fdc95548	-0.168119	-0.0532729	-0.0635719	0.240096	0.130882	0.413405	0.436171	0.0201083	0.195222	0.186158	0.268856	0.318858	0.701113	0.0100209	0.745698	0.201507	0.627958	0.19918	TRUE	FALSE	TRUE	FALSE	TRUE	TRUE	Bacteria	Firmicutes	Clostridia	Oscillospirales	Oscillospiraceae	NK4A214_group	uncultured_Ruminococcaceae
a48371d14a8bd29109757fc1a0f0597dff63a8de	-6.07669	0.196086	-0.159773	1.7913	0.407655	0.896209	0.312429	0.0117237	0.138812	0.177738	0.258534	0.312051	6.62983e-06	1.39605e-05	0.301783	0.000164666	0.175667	0.034913	FALSE	FALSE	TRUE	FALSE	TRUE	TRUE	Archaea	Halobacterota	Methanomicrobia	Methanomicrobiales	Methanocorpusculaceae	Methanocorpusculum	uncultured_archaeon
544e0dabc7027e21848e0b008ab02d47913680fb	-0.556265	0.086557	1.41385	-0.498016	0.27598	0.539618	0.526176	0.014924	0.147311	0.252429	0.271654	0.3008	0.321303	0.000405229	1.15232e-05	0.0839663	0.339402	0.110571	TRUE	FALSE	FALSE	TRUE	TRUE	TRUE	Bacteria	Bacteroidota	Bacteroidia	Bacteroidales	Bacteroidetes_BD2-2	Bacteroidetes_BD2-2	uncultured_rumen
c922db671d25d5e38a7fb7f0c270a35e7b9a8bbe	2.30951	0.110823	0.692423	-1.83373	1.45159	-0.145169	0.382131	0.0135926	0.141092	0.189746	0.271164	0.307917	5.81385e-05	3.09446e-06	0.000361285	5.17361e-07	0.00017271	0.645771	FALSE	FALSE	FALSE	FALSE	TRUE	TRUE	Bacteria	Bacteroidota	Bacteroidia	Bacteroidales	F082	F082	uncultured_bacterium
a6805a62789536cda7eb497fce01b0319b530002	1.99582	-0.0585343	0.489395	-0.817857	-0.132767	0.585247	0.382736	0.0113613	0.141374	0.18684	0.274643	0.312197	0.000807875	0.000872097	0.00854637	0.00235724	0.641755	0.0977118	FALSE	FALSE	TRUE	TRUE	TRUE	TRUE	Bacteria	Bacteroidota	Bacteroidia	NA	NA	NA	NA
4ba469cc85755e9e6a5f2fde457890bfa25f1e90	-1.63489	0.0742343	1.83226	-0.243741	-0.0840797	2.82638	0.3272	0.0106533	0.126563	0.179919	0.260892	0.305676	0.0154211	0.00606466	0.000714525	0.268499	0.768395	0.00267653	TRUE	FALSE	FALSE	TRUE	FALSE	TRUE	Bacteria	Firmicutes	Negativicutes	Veillonellales-Selenomonadales	Selenomonadaceae	NA	NA
19378a2737eb00bb94d45641833617445e808d07	0.797037	0.110042	-0.339339	-0.77812	-0.318639	0.0304262	0.463887	0.0214193	0.174438	0.216802	0.289452	0.317155	0.103923	8.22604e-05	0.0684646	0.00226192	0.286311	0.924694	TRUE	TRUE	TRUE	TRUE	TRUE	TRUE	Bacteria	Bacteroidota	Bacteroidia	Bacteroidales	Prevotellaceae	Prevotellaceae_UCG-004	uncultured_bacterium
c6e179d3f0da54fe413bc60fd7e97dac1a242f5d	-4.28207	0.151009	0.35456	1.01771	-0.34498	0.0588304	0.355663	0.0140441	0.131279	0.190828	0.259871	0.309834	0.000272883	0.000424113	0.0540493	0.00595281	0.255038	0.858652	FALSE	TRUE	TRUE	TRUE	TRUE	TRUE	Bacteria	Desulfobacterota	Desulfovibrionia	Desulfovibrionales	Desulfovibrionaceae	NA	NA
14a617c8b2a849d2301597d4cecce87f70e77dda	4.03318	-0.257345	-4.04784	-1.12418	2.471	-2.16154	0.311513	0.0088312	0.114729	0.177008	0.253683	0.297202	0.000994729	8.87452e-05	5.0069e-05	0.00789725	0.00229872	0.00536465	FALSE	FALSE	TRUE	TRUE	TRUE	TRUE	Bacteria	Bacteroidota	Bacteroidia	Bacteroidales	F082	F082	uncultured_bacterium
752c1f7e64a53231c4ee6d44958cc3457138357b	-3.71778	0.169065	0.792821	0.419227	0.293788	1.90337	0.45826	0.0177514	0.170355	0.219443	0.281262	0.356838	1.97884e-05	5.36146e-06	0.00119545	0.088403	0.323482	0.000472208	FALSE	TRUE	FALSE	TRUE	TRUE	TRUE	Bacteria	Firmicutes	Negativicutes	Acidaminococcales	Acidaminococcaceae	Phascolarctobacterium	NA
18810aa0951ea4effbb7e346ba8f5bbc50ba5833	-1.80768	0.0891938	0.00724886	0.193693	0.129645	1.42007	0.359727	0.0153735	0.153549	0.180979	0.266415	0.316986	0.000517807	0.000172538	0.963276	0.309657	0.637011	0.00117918	FALSE	FALSE	TRUE	TRUE	TRUE	TRUE	Bacteria	Bacteroidota	Bacteroidia	Bacteroidales	Rikenellaceae	Rikenellaceae_RC9_gut_group	uncultured_bacterium
216406516c95c6e1f5f4c30fee6563156723340e	0.370451	-0.06219	0.239026	0.138595	-0.328444	-0.297621	0.55242	0.0232321	0.209854	0.21882	0.287232	0.357396	0.505831	0.0102642	0.260595	0.529627	0.258755	0.409289	TRUE	FALSE	TRUE	TRUE	TRUE	TRUE	Bacteria	Verrucomicrobiota	Kiritimatiellae	WCHB1-41	WCHB1-41	WCHB1-41	uncultured_bacterium
e7f9c93ddcf534cfa6de877f48641b4ff8857bde	-0.824002	0.26968	1.82694	-0.996595	-0.369288	-0.00756852	0.30591	0.00899629	0.116798	0.177658	0.25368	0.295993	0.114611	0.00111097	0.00406226	0.0303395	0.282742	0.981922	TRUE	FALSE	FALSE	TRUE	TRUE	TRUE	Bacteria	NA	NA	NA	NA	NA	NA
2287241a7e06a38ea8763c8d3d4b8b458e1bda1c	-0.273886	-0.0440298	0.0812121	0.16014	0.443337	0.29356	0.524945	0.0169924	0.224714	0.253299	0.288585	0.328007	0.6043	0.0127021	0.719418	0.530308	0.131184	0.375358	TRUE	FALSE	TRUE	TRUE	TRUE	TRUE	Bacteria	Bacteroidota	Bacteroidia	Bacteroidales	Prevotellaceae	Prevotellaceae_UCG-003	uncultured_rumen
6cd88407faab63134f7af83684c876ea3a110dd9	0.324866	0.0461889	-0.254237	-0.26139	0.0837975	-0.642722	0.411974	0.0179367	0.192704	0.179449	0.28225	0.330584	0.433637	0.0126409	0.192339	0.150707	0.767629	0.0568124	FALSE	FALSE	TRUE	FALSE	TRUE	TRUE	Bacteria	Firmicutes	Clostridia	Oscillospirales	UCG-010	UCG-010	uncultured_bacterium
94157ac7f5443e0d3b6ae8c7f7980a9cb5bbd393	-1.22795	-0.0865644	0.800621	0.737195	0.0690693	0.498523	0.496535	0.015214	0.180664	0.211629	0.289517	0.343954	0.0197329	4.2304e-06	0.000130906	0.00164583	0.813178	0.158338	TRUE	FALSE	FALSE	TRUE	TRUE	TRUE	Bacteria	Desulfobacterota	Desulfuromonadia	Bradymonadales	Bradymonadales	Bradymonadales	uncultured_rumen
a7192d1db3a0a8d40b87e27adaa659a2a299f36a	0.722229	-0.0598098	0.589803	-0.261702	0.0432773	1.25346	0.456718	0.0167104	0.222319	0.192295	0.328392	0.365361	0.12395	0.00115814	0.0124686	0.183345	0.896006	0.00172428	TRUE	FALSE	TRUE	TRUE	TRUE	TRUE	Bacteria	Bacteroidota	Bacteroidia	Bacteroidales	p-251-o5	p-251-o5	NA
ae47bf1291813e4ebef62e905be7dbc810d7f7fe	-0.353119	0.0613987	-0.553391	0.0721583	-0.226879	-0.396424	0.509716	0.017371	0.17945	0.236986	0.274867	0.324431	0.493297	0.00123335	0.0041121	0.762672	0.415065	0.2304	TRUE	FALSE	FALSE	FALSE	TRUE	TRUE	Bacteria	Spirochaetota	Spirochaetia	Spirochaetales	Spirochaetaceae	Treponema	uncultured_bacterium
84602aeba6774bbf3fec9df172911b465f47f620	2.0068	-0.0495942	-0.273215	-0.63625	-0.0509028	0.0858327	0.400953	0.0128054	0.175659	0.185953	0.276986	0.342868	2.29651e-05	0.000540818	0.130345	0.00181736	0.855427	0.804033	FALSE	FALSE	TRUE	TRUE	TRUE	TRUE	Bacteria	Firmicutes	Clostridia	Lachnospirales	Lachnospiraceae	NA	NA
df624645ac6298a3249f09a8c4038f591ac8751a	-2.53341	0.0661814	2.21559	0.199159	-0.425933	0.786891	0.40135	0.0167668	0.145974	0.209638	0.270246	0.31987	0.000737932	0.00756224	5.16064e-06	0.378785	0.166076	0.0491172	FALSE	TRUE	FALSE	TRUE	TRUE	TRUE	Bacteria	Planctomycetota	Planctomycetes	Pirellulales	Pirellulaceae	p-1088-a5_gut_group	NA
c30db6d9b4069cf5f9f4c488dc8bd1d3a854d01f	-1.03493	0.04896	-0.17608	0.303813	-0.0257579	-0.220939	0.34359	0.0153013	0.144786	0.17792	0.257671	0.296536	0.00557746	0.0035019	0.234458	0.0991898	0.921111	0.462669	TRUE	FALSE	TRUE	TRUE	TRUE	TRUE	Bacteria	Firmicutes	Clostridia	Oscillospirales	Oscillospiraceae	Papillibacter	uncultured_bacterium
d1fd40a6fb1147f8c89e42ac954d55a3d243f39c	-0.339569	-0.0498501	0.208325	0.299008	0.0768303	0.0932292	0.440733	0.0182824	0.187449	0.194937	0.264012	0.323894	0.445441	0.00937067	0.272885	0.132742	0.77251	0.77492	TRUE	FALSE	TRUE	TRUE	TRUE	TRUE	Bacteria	Firmicutes	Clostridia	Christensenellales	Christensenellaceae	Christensenellaceae_R-7_group	uncultured_bacterium
4367446261ff31b3c342e1cb4bed194ca104962c	-1.57808	0.0742534	0.594869	0.235768	0.106856	0.16506	0.411485	0.0206508	0.191669	0.209598	0.297616	0.338638	0.000501647	0.000987433	0.00377124	0.268305	0.721723	0.628999	FALSE	FALSE	FALSE	TRUE	TRUE	TRUE	Bacteria	Verrucomicrobiota	Kiritimatiellae	WCHB1-41	WCHB1-41	WCHB1-41	uncultured_bacterium
338eadb58fa7ecc8648de24668606a31895ba507	1.08603	-0.0440886	0.52123	-0.211874	-0.606741	-0.659927	0.50453	0.0174457	0.217326	0.214344	0.311543	0.354522	0.0367519	0.015081	0.0206749	0.328203	0.0577259	0.0692193	TRUE	FALSE	TRUE	TRUE	TRUE	TRUE	Bacteria	Bacteroidota	Bacteroidia	Bacteroidales	Prevotellaceae	Prevotellaceae_UCG-001	uncultured_Prevotellaceae
26e035bd8e584adf78f5bc128f10e225ae634b0c	-0.472069	0.0837789	-1.77975	-0.0930644	-0.20181	0.943115	0.325848	0.0162344	0.137913	0.185023	0.270565	0.30686	0.243255	0.0141116	0.00100438	0.649578	0.509865	0.0544153	TRUE	TRUE	FALSE	TRUE	TRUE	TRUE	Bacteria	Bacteroidota	Bacteroidia	Bacteroidales	Marinifilaceae	uncultured	uncultured_rumen
6bda551654d282d4bad2ba44db27c3437f08a7a5	0.129609	-0.0589212	-0.0627351	0.219973	-0.134066	0.00631564	0.46424	0.0171413	0.189874	0.218488	0.26726	0.301459	0.781003	0.00103727	0.742174	0.317824	0.617648	0.983351	TRUE	FALSE	TRUE	TRUE	TRUE	TRUE	Bacteria	Actinobacteriota	Coriobacteriia	Coriobacteriales	Eggerthellaceae	uncultured	uncultured_bacterium
0b9ff0d164f5f71fca23c3eed7f87b6c20560a44	-0.149114	-0.035068	0.0898536	0.177471	0.126696	0.0357446	0.387324	0.0131819	0.137103	0.179744	0.2429	0.285121	0.702454	0.0114745	0.516284	0.329883	0.605058	0.900912	TRUE	FALSE	TRUE	TRUE	TRUE	TRUE	Bacteria	Firmicutes	Clostridia	Monoglobales	Monoglobaceae	Monoglobus	uncultured_bacterium
8dc13388f9a9cbccb05587d74167bcf7c046b3df	-0.399419	0.0361543	-0.537312	0.246043	-0.376951	-0.384434	0.445704	0.0141955	0.170943	0.210344	0.270321	0.304966	0.376661	0.0157168	0.00352144	0.250494	0.172497	0.2163	TRUE	FALSE	FALSE	TRUE	TRUE	TRUE	Bacteria	Firmicutes	Clostridia	Oscillospirales	UCG-010	UCG-010	uncultured_bacterium
b0ddd5b78f85bf1c42fd3e62c345cb7a7bd49f22	0.0148929	-0.0562415	0.203843	0.26831	-0.284547	-0.317351	0.465276	0.0213064	0.206967	0.19921	0.2979	0.362543	0.974579	0.0107307	0.328906	0.183447	0.343594	0.385124	TRUE	FALSE	TRUE	TRUE	TRUE	TRUE	Bacteria	Firmicutes	Clostridia	Lachnospirales	Lachnospiraceae	Lachnospiraceae_UCG-009	NA
38c25887c904b6acbfc3aea9ae6d2db64a375b9b	0.0233985	0.0469591	0.928268	-0.400454	-0.0173431	2.88641	0.490452	0.0123614	0.15998	0.213334	0.297694	0.324354	0.962539	0.00157655	2.69791e-05	0.0788586	0.954264	1.35674e-07	TRUE	FALSE	FALSE	TRUE	TRUE	TRUE	Bacteria	Bacteroidota	Bacteroidia	Bacteroidales	Rikenellaceae	Rikenellaceae_RC9_gut_group	uncultured_bacterium
c8f097cfe57fc5b1d2ac8c45bff3809fbb1255c4	-0.322734	0.0584262	0.639076	-0.356936	0.30918	0.439133	0.509603	0.0211657	0.231376	0.204411	0.332813	0.397312	0.530139	0.00867029	0.00863391	0.0884583	0.358466	0.275651	TRUE	FALSE	TRUE	TRUE	TRUE	TRUE	Bacteria	Bacteroidota	Bacteroidia	Bacteroidales	Prevotellaceae	Alloprevotella	uncultured_bacterium
3578d930afdaef3ffb81c479a647bfebb7d6c1c0	0.278751	0.033945	-0.0622954	-0.378892	0.438072	0.368102	0.360018	0.0130888	0.167109	0.164214	0.254733	0.312495	0.442211	0.0122575	0.710796	0.0249738	0.0913166	0.244081	TRUE	FALSE	TRUE	TRUE	TRUE	TRUE	Bacteria	Firmicutes	Clostridia	Lachnospirales	Lachnospiraceae	[Eubacterium]_hallii_group	NA
bce16fd594fed7e4e9578fcdbdc969dfdfb46d6c	0.0209834	0.160732	-0.66433	-0.403	-0.793372	-0.955197	0.512733	0.0209746	0.181679	0.198717	0.307887	0.340658	0.967896	1.45666e-06	0.00233795	0.0607058	0.0210468	0.0133521	TRUE	FALSE	FALSE	TRUE	TRUE	TRUE	Bacteria	Firmicutes	Negativicutes	Acidaminococcales	Acidaminococcaceae	Phascolarctobacterium	NA
3e9dd25c7651d74130de9467614cf1fd798a4cb4	-0.946366	-0.0506444	0.760097	0.517441	0.241348	-0.366074	0.413591	0.0153897	0.159651	0.182844	0.270399	0.310766	0.0301809	0.00278476	5.79001e-05	0.00867944	0.379978	0.249087	TRUE	FALSE	FALSE	TRUE	TRUE	TRUE	Bacteria	Spirochaetota	Spirochaetia	Spirochaetales	Spirochaetaceae	Treponema	NA
e6d7781503653194a044cf39163a580927b02970	-1.06432	0.0549835	0.607955	0.309962	-0.873375	-0.696662	0.362072	0.0217471	0.154254	0.18297	0.267295	0.299432	0.00639125	0.0171618	0.000469131	0.10097	0.00279142	0.0271774	TRUE	TRUE	FALSE	TRUE	TRUE	TRUE	Bacteria	Verrucomicrobiota	Lentisphaeria	Victivallales	vadinBE97	vadinBE97	uncultured_bacterium
de92c5ec6e19a5b0c6a870fd2bdb01e86a487fa8	0.500341	-0.0349692	-0.0627458	0.00781498	-0.0757784	-0.420377	0.34173	0.0135563	0.161522	0.170525	0.24744	0.295967	0.1506	0.0134831	0.699634	0.963664	0.760927	0.162887	TRUE	FALSE	TRUE	TRUE	TRUE	TRUE	Bacteria	NA	NA	NA	NA	NA	NA
11b079b94b52a11c3b7c5f6f79efcfc158e406bb	0.66433	0.0622566	-0.0934691	-0.211732	-1.29934	-0.44935	0.494286	0.0172139	0.189478	0.224691	0.30263	0.346078	0.198918	0.00253753	0.628946	0.360956	0.00064012	0.213756	TRUE	FALSE	TRUE	TRUE	TRUE	TRUE	Bacteria	Bacteroidota	Bacteroidia	Bacteroidales	F082	F082	uncultured_bacterium
cda5fb892a774a6d95327415c9668f9cde72d4c0	-0.622664	-0.117105	0.100638	0.785127	-0.217144	0.160778	0.442334	0.0147122	0.172681	0.176235	0.287524	0.340242	0.170232	1.14179e-08	0.564695	0.000122815	0.456422	0.640204	TRUE	FALSE	TRUE	FALSE	TRUE	TRUE	Bacteria	Bacteroidota	Bacteroidia	Bacteroidales	p-251-o5	p-251-o5	uncultured_bacterium
5ba8bb8bf23f8a4ed67097ac625dd8a2792de306	-0.773672	0.0479372	0.0124974	0.166214	-0.132754	-0.118951	0.39526	0.0165844	0.174756	0.174387	0.261247	0.323372	0.0565231	0.00590104	0.943306	0.345616	0.613827	0.714712	TRUE	FALSE	TRUE	TRUE	TRUE	TRUE	Bacteria	Firmicutes	Clostridia	Peptostreptococcales-Tissierellales	Anaerovoracaceae	Family_XIII_AD3011_group	NA
759ef5e62484a1cecfbca104cb34f8ffeff4830a	0.357778	-0.0451597	0.0191265	0.0638206	0.0277311	-0.358415	0.507685	0.0187479	0.192416	0.205103	0.279208	0.305707	0.483708	0.0190933	0.921151	0.756755	0.921215	0.245665	TRUE	FALSE	TRUE	TRUE	TRUE	TRUE	Bacteria	Firmicutes	Clostridia	Oscillospirales	UCG-010	UCG-010	NA
5d27569423ceba60b9da066282075da65bf1be70	1.94698	-0.0786424	0.116342	-0.480693	0.0800715	-0.149235	0.372648	0.0173504	0.154424	0.190389	0.276062	0.306661	6.86624e-05	0.000294496	0.461523	0.0218112	0.775287	0.632723	FALSE	FALSE	TRUE	TRUE	TRUE	TRUE	Bacteria	Verrucomicrobiota	Kiritimatiellae	WCHB1-41	WCHB1-41	WCHB1-41	uncultured_bacterium
aa2447e8f3a67c1d97f7a953e02360d65e436a00	-1.29029	0.0361226	-0.151489	0.404486	-0.281817	1.08919	0.37338	0.0114218	0.139422	0.201006	0.26354	0.303236	0.0053738	0.00903672	0.300472	0.0693253	0.307815	0.0042297	TRUE	FALSE	FALSE	TRUE	FALSE	TRUE	Bacteria	Firmicutes	Clostridia	Christensenellales	Christensenellaceae	Christensenellaceae_R-7_group	NA
39e5cb9515ba55a9a1f927f7ce2a35f5d9f5e084	0.143219	0.0391213	-0.118796	-0.261378	0.209299	0.0148425	0.507999	0.0150772	0.185079	0.222569	0.296403	0.323195	0.779614	0.0136095	0.525027	0.247958	0.484654	0.963625	TRUE	FALSE	TRUE	TRUE	TRUE	TRUE	Bacteria	Verrucomicrobiota	Kiritimatiellae	WCHB1-41	WCHB1-41	WCHB1-41	uncultured_bacterium
10a4f93fec8c971f8ceb52338edef6f3f60556d3	0.406145	0.0784608	-0.503135	-0.371756	-0.375289	0.156607	0.433477	0.0144166	0.174254	0.186756	0.289703	0.308568	0.355206	4.19829e-06	0.00661818	0.0543784	0.203652	0.614967	TRUE	FALSE	TRUE	TRUE	TRUE	TRUE	Bacteria	Firmicutes	Clostridia	Oscillospirales	UCG-010	UCG-010	NA
4efa69acf907afd145a850c978717009f5be6dbd	0.377667	-0.0522257	-1.39852	0.189237	0.296081	-0.0278508	0.41324	0.0158962	0.182657	0.219829	0.29532	0.30208	0.373541	0.00436526	6.59923e-07	0.401305	0.330122	0.927619	TRUE	FALSE	TRUE	TRUE	TRUE	TRUE	Bacteria	Bacteroidota	Bacteroidia	Bacteroidales	F082	F082	uncultured_bacterium
04232f3625c6299fb67f786fc43ca0bebb1246f7	1.98213	-0.0596458	-0.333125	-0.506684	-0.251332	0.270299	0.404727	0.0184939	0.187724	0.192533	0.280337	0.379245	6.01587e-05	0.00374634	0.0892119	0.0149117	0.379255	0.483182	FALSE	FALSE	FALSE	TRUE	TRUE	TRUE	Bacteria	Elusimicrobiota	Elusimicrobia	Elusimicrobiales	Elusimicrobiaceae	Elusimicrobium	uncultured_bacterium
2111c5e89a5500991ce8fbcbb34ccd8cffe42108	2.33772	-0.057861	0.363186	-0.829444	0.447188	-0.794111	0.475985	0.0163715	0.200725	0.225237	0.304225	0.371754	9.69371e-05	0.00221616	0.0862443	0.00158144	0.157947	0.0458988	FALSE	FALSE	TRUE	TRUE	TRUE	TRUE	Bacteria	Bacteroidota	Bacteroidia	Bacteroidales	p-251-o5	p-251-o5	uncultured_bacterium
8e5dd07ee5e67eb2abe45abfffdf19e50b8a31e8	-0.0396829	0.0459073	-0.416464	-0.170646	0.162647	0.483223	0.425173	0.0145973	0.149508	0.21942	0.246516	0.294672	0.926203	0.00350592	0.00878519	0.442277	0.51397	0.110532	FALSE	FALSE	TRUE	FALSE	FALSE	TRUE	Bacteria	Bacteroidota	Bacteroidia	Bacteroidales	p-251-o5	p-251-o5	uncultured_bacterium
a3a910af35631a8c4ba3c713cccfb74be0d17bf4	-0.877943	0.0692265	0.98127	-0.0158161	-0.480275	-0.0362148	0.403169	0.0150477	0.171001	0.19642	0.26416	0.371378	0.0458097	0.000346669	3.92052e-05	0.936887	0.0890691	0.923609	TRUE	TRUE	FALSE	FALSE	TRUE	FALSE	Bacteria	Bacteroidota	Bacteroidia	Bacteroidales	Rikenellaceae	Rikenellaceae_RC9_gut_group	uncultured_bacterium
13f60ba4049f157be0fe1f3ec96c0fd14c95b151	0.339483	0.0454669	0.00765221	-0.513875	0.608602	0.300582	0.488257	0.0172509	0.179753	0.208845	0.29254	0.339699	0.494149	0.0151024	0.966428	0.0221936	0.0493427	0.385807	TRUE	FALSE	TRUE	TRUE	TRUE	TRUE	Bacteria	Firmicutes	Clostridia	Oscillospirales	NA	NA	NA
7d6d6d0cf477a125591d7dc2e3a14ea5642edf12	-0.945855	-0.0407037	0.223122	0.366651	1.08521	0.408772	0.328549	0.0123385	0.144444	0.176372	0.248491	0.299622	0.00717069	0.00244395	0.132569	0.0459962	0.000130419	0.182299	TRUE	FALSE	TRUE	TRUE	TRUE	TRUE	Bacteria	Spirochaetota	Spirochaetia	Spirochaetales	Spirochaetaceae	Treponema	bacterium_WCE3006
111cf9504c1598cd9adc3b35979d3ae2a231e42e	-0.203761	0.0461509	-0.249462	0.126552	-0.715331	-0.555162	0.447733	0.0165265	0.198193	0.197377	0.272235	0.331815	0.650769	0.00710666	0.213277	0.523984	0.0110279	0.0997865	TRUE	FALSE	TRUE	TRUE	TRUE	TRUE	Bacteria	Firmicutes	Clostridia	Peptostreptococcales-Tissierellales	Anaerovoracaceae	Anaerovorax	uncultured_rumen
150396881f36c4df54e582bfb1d3760919d588b9	3.70342	-0.23607	1.60143	-0.520386	-0.86413	-1.76998	0.341763	0.0137707	0.150486	0.179324	0.262727	0.342018	3.65757e-05	2.52204e-06	4.05826e-05	0.0272657	0.016633	0.00206411	FALSE	FALSE	FALSE	TRUE	TRUE	TRUE	Bacteria	Bacteroidota	Bacteroidia	Bacteroidales	Prevotellaceae	Prevotella	uncultured_bacterium
43e71d25a9ecdadbd1bc7aa5ae5107c2c49a496e	2.42074	-0.0735509	-0.693983	-0.298282	-0.995988	-0.657815	0.351117	0.0149576	0.154122	0.18752	0.270191	0.293645	1.07019e-06	8.31457e-05	0.000217339	0.127367	0.00146336	0.0365958	FALSE	FALSE	FALSE	TRUE	TRUE	TRUE	Bacteria	Bacteroidota	Bacteroidia	Bacteroidales	Rikenellaceae	Rikenellaceae_RC9_gut_group	uncultured_bacterium
53df33ff8d4b9731c024a00320cf4c0f27133d5e	-0.0380226	0.0651227	0.292234	-0.249155	-0.260815	-0.203243	0.501111	0.0220502	0.202687	0.207139	0.292643	0.335835	0.939839	0.00489563	0.155989	0.235062	0.37734	0.547966	TRUE	FALSE	TRUE	TRUE	TRUE	TRUE	Bacteria	Cyanobacteria	Vampirivibrionia	Gastranaerophilales	Gastranaerophilales	Gastranaerophilales	uncultured_rumen
71c34a81c976f6ef069fb91c0910b97cca742721	0.262821	-0.0637015	0.275702	0.0210699	0.564561	0.0529141	0.368725	0.0138858	0.151811	0.181607	0.278884	0.306735	0.485118	0.000228428	0.0860504	0.908922	0.0580324	0.864963	TRUE	FALSE	TRUE	TRUE	TRUE	FALSE	Bacteria	Spirochaetota	Spirochaetia	Spirochaetales	Spirochaetaceae	Treponema	uncultured_bacterium
3432690bb80dfde5a060b57988f6e5ec02c564b3	0.0776359	-0.0577937	-0.106182	0.00817156	0.716131	0.663811	0.38061	0.0172399	0.184361	0.184836	0.263788	0.357618	0.839959	0.00246332	0.569605	0.965075	0.0116217	0.0747926	TRUE	FALSE	TRUE	TRUE	TRUE	TRUE	Bacteria	Firmicutes	Clostridia	Lachnospirales	Lachnospiraceae	NA	NA
770f54c0740e5cc0721d2b7238374bbfdb3e5bcc	0.327674	-0.0596442	0.574438	0.00136426	0.0285846	-0.272475	0.412768	0.0166651	0.159257	0.184258	0.247361	0.296358	0.430522	0.000705043	0.000645784	0.994118	0.908402	0.361689	TRUE	TRUE	FALSE	TRUE	TRUE	TRUE	Bacteria	Firmicutes	Clostridia	Lachnospirales	Lachnospiraceae	NA	NA
f9e21a9a7311330f7cc323a7d9b696a17a8fd60d	0.72327	-0.044158	0.0605762	-0.248744	-0.092222	0.673781	0.412878	0.016647	0.173275	0.207046	0.263661	0.319869	0.0891025	0.0121841	0.728863	0.238149	0.728731	0.0428551	TRUE	FALSE	TRUE	TRUE	TRUE	TRUE	Bacteria	Bacteroidota	Bacteroidia	Bacteroidales	Prevotellaceae	Prevotellaceae_UCG-003	uncultured_rumen
d5d49cfad688d3000d4360b1923016301cf160a6	0.464382	-0.0573216	-0.154955	0.231201	-0.284462	-0.658461	0.44131	0.0164754	0.1967	0.211984	0.276466	0.347721	0.299683	0.00133404	0.435987	0.282672	0.31038	0.0663297	TRUE	FALSE	TRUE	TRUE	TRUE	TRUE	Bacteria	Bacteroidota	Bacteroidia	Bacteroidales	Rikenellaceae	Rikenellaceae_RC9_gut_group	uncultured_bacterium
55ac4c77553f5c005673ac7ad0583467cb45a6fa	0.55914	-0.0402867	0.242325	-0.102632	-0.0556048	-0.273423	0.360051	0.0148971	0.178846	0.176194	0.256141	0.312147	0.126871	0.00938464	0.181652	0.562905	0.829042	0.385336	TRUE	TRUE	TRUE	TRUE	TRUE	TRUE	Bacteria	Firmicutes	Clostridia	Christensenellales	Christensenellaceae	Christensenellaceae_R-7_group	NA
36c2b66e177f83e69657fccb3ecb0f2066fe5a3c	-0.527726	-0.167307	0.255555	0.534596	1.1365	0.45132	0.39319	0.0131685	0.169355	0.202459	0.277846	0.318888	0.197194	4.18092e-10	0.149662	0.0171756	0.000762403	0.17504	TRUE	FALSE	TRUE	TRUE	TRUE	TRUE	Bacteria	Spirochaetota	Spirochaetia	Spirochaetales	Spirochaetaceae	Treponema	uncultured_bacterium
0e8ca285019c20056f14183656c7265d4e5305cc	0.130352	0.0650462	-0.134572	-0.318964	0.142947	-0.0687539	0.385722	0.0145031	0.165201	0.182485	0.262565	0.303354	0.737484	7.90941e-05	0.420975	0.0895091	0.5897	0.822056	TRUE	FALSE	TRUE	TRUE	TRUE	TRUE	Bacteria	Bacteroidota	Bacteroidia	Bacteroidales	Rikenellaceae	Rikenellaceae_RC9_gut_group	uncultured_bacterium
54d9dbf1c0a6b6a491b3408b75398d2f6380e815	-0.599759	0.059897	0.106568	-0.117266	0.35451	0.139853	0.341084	0.0173552	0.160942	0.201761	0.273192	0.303554	0.0896085	0.00178916	0.513289	0.565747	0.204995	0.648558	TRUE	FALSE	TRUE	TRUE	TRUE	TRUE	Bacteria	Bacteroidota	Bacteroidia	Bacteroidales	Bacteroidales_BS11_gut_group	Bacteroidales_BS11_gut_group	uncultured_bacterium
e50b103a0adb35f0eaccd372080775cd950ce6df	1.99241	-0.0639357	-0.443649	-0.559244	-0.411884	0.758836	0.411742	0.0110606	0.159354	0.171942	0.292119	0.324173	0.000131707	1.77215e-05	0.0122479	0.00442087	0.175589	0.0309528	FALSE	FALSE	TRUE	TRUE	TRUE	TRUE	Bacteria	Firmicutes	Clostridia	Christensenellales	Christensenellaceae	Christensenellaceae_R-7_group	unidentified_rumen
5820038f12975bdc9ae83b08bdd4c1c7fc874d1e	0.191067	-0.0417736	-0.0608873	0.00749707	0.224571	0.257435	0.491579	0.0160177	0.190019	0.215502	0.284685	0.342505	0.699431	0.0124741	0.750197	0.972409	0.434534	0.456371	TRUE	FALSE	TRUE	TRUE	TRUE	TRUE	Bacteria	Firmicutes	Negativicutes	Veillonellales-Selenomonadales	Selenomonadaceae	Schwartzia	NA
a9ce24b7e737587159f1384abb22a0ba02afe2e6	0.254599	-0.0422851	-0.095582	0.15373	-0.129835	-0.565289	0.402187	0.0132474	0.165654	0.186123	0.25846	0.299248	0.530142	0.0026761	0.56702	0.413497	0.618052	0.065805	TRUE	FALSE	TRUE	TRUE	TRUE	TRUE	Bacteria	Firmicutes	Bacilli	Erysipelotrichales	NA	NA	NA
abda47379d13aac71166a2c687533503abb72ba1	0.313249	0.0388238	0.0303408	-0.309732	0.00633047	-0.0926615	0.307271	0.0105255	0.130975	0.155336	0.237817	0.273945	0.314433	0.000702928	0.818049	0.0533709	0.978903	0.737038	TRUE	FALSE	TRUE	TRUE	TRUE	TRUE	Bacteria	Spirochaetota	Spirochaetia	Spirochaetales	Spirochaetaceae	Treponema	uncultured_bacterium
b0474a18bef6fd8c5ead34747539633f0d299dc7	0.812891	-0.0834423	0.517973	-0.191045	0.540207	-0.0193397	0.362277	0.0126418	0.163962	0.190651	0.267336	0.288712	0.0347653	9.81825e-07	0.00438651	0.326739	0.0551019	0.947172	TRUE	FALSE	FALSE	TRUE	TRUE	TRUE	Bacteria	Patescibacteria	Saccharimonadia	Saccharimonadales	Saccharimonadaceae	Candidatus_Saccharimonas	NA
a4efca1f491871e1bd7d60503f14454ed2010730	-0.134068	0.0512519	0.00203928	-0.248971	0.272256	0.044469	0.457217	0.0210267	0.184848	0.210554	0.265024	0.330379	0.770613	0.0185455	0.991243	0.24285	0.309433	0.893491	TRUE	TRUE	TRUE	TRUE	TRUE	TRUE	Bacteria	Cyanobacteria	Vampirivibrionia	Gastranaerophilales	Gastranaerophilales	Gastranaerophilales	uncultured_rumen
b2c2eeb41d027fc3bab16daf9366b62a4f4f3555	-0.198919	0.0838326	0.187975	-0.17545	-1.04796	-0.812887	0.369288	0.0113268	0.160021	0.178615	0.280665	0.337154	0.599974	8.26077e-06	0.262904	0.34535	0.00285378	0.0328512	TRUE	FALSE	TRUE	TRUE	FALSE	TRUE	Bacteria	Firmicutes	Clostridia	Oscillospirales	UCG-010	UCG-010	NA
46bad24cce5a62e2cffd7eb2fa6185a1e6b0737a	-0.166919	-0.0407526	0.298427	0.207359	0.161985	-0.242379	0.377444	0.0157471	0.163204	0.180865	0.262186	0.315807	0.661205	0.0142454	0.076519	0.259841	0.540931	0.448246	TRUE	FALSE	TRUE	TRUE	TRUE	TRUE	Bacteria	Bacteroidota	Bacteroidia	Bacteroidales	Dysgonomonadaceae	uncultured	uncultured_bacterium
33305999d348279b556738215a3a98b0ee18a1c4	0.541538	-0.0546897	-0.0862102	0.015046	-0.173821	0.10602	0.44354	0.0137016	0.164005	0.205303	0.270416	0.289544	0.228759	0.000251583	0.601829	0.941918	0.523774	0.716038	TRUE	FALSE	TRUE	TRUE	TRUE	TRUE	Bacteria	Firmicutes	Clostridia	Oscillospirales	Ruminococcaceae	Incertae_Sedis	uncultured_bacterium
e9ed945e75741185000bf5c7971d702d4387e56b	-0.703802	0.0504671	0.289446	0.191194	-0.410967	-0.304849	0.379017	0.0114566	0.146047	0.192695	0.266085	0.298673	0.0767638	0.000224301	0.0601243	0.331883	0.136733	0.3185	TRUE	FALSE	TRUE	TRUE	TRUE	TRUE	Bacteria	Bacteroidota	Bacteroidia	Bacteroidales	M2PB4-65_termite_group	M2PB4-65_termite_group	uncultured_Bacteroidetes
24b44d7a209aad2eb27b85c012419d9826e031bc	0.318343	-0.0542188	0.167634	0.0696086	0.0420696	-0.237396	0.485528	0.0174971	0.18131	0.202348	0.257188	0.305734	0.51432	0.00285495	0.358558	0.731937	0.870566	0.440241	TRUE	TRUE	TRUE	TRUE	TRUE	TRUE	Bacteria	Firmicutes	Clostridia	Lachnospirales	Lachnospiraceae	NA	NA
5c204e2a2eca1cc8deb1ec0c7a716de22218c323	0.692975	-0.0446834	-0.263273	0.0848814	-0.745013	-0.187154	0.54365	0.0174309	0.204417	0.260841	0.315607	0.322202	0.211068	0.0149579	0.206469	0.746862	0.024123	0.565167	TRUE	FALSE	TRUE	TRUE	TRUE	TRUE	Bacteria	Firmicutes	Clostridia	Lachnospirales	Lachnospiraceae	NA	NA
0d5ad056a7fbeda0224fffe1a3a615a8e9b1934d	0.186536	0.207067	-0.424252	-0.397678	-2.98506	-2.08105	0.471469	0.0181969	0.160161	0.182861	0.299473	0.329488	0.69993	2.00429e-07	0.0226304	0.0523419	7.63568e-07	5.70849e-05	TRUE	FALSE	TRUE	TRUE	TRUE	TRUE	Bacteria	Bacteroidota	Bacteroidia	Bacteroidales	Rikenellaceae	Rikenellaceae_RC9_gut_group	uncultured_bacterium
8a61bacffd8af9ae3518147003478679d9ff1ae8	0.207287	0.0431546	0.642497	-0.269911	-0.550993	-1.12173	0.441454	0.0115792	0.187531	0.205513	0.315247	0.326765	0.647843	0.00334134	0.00566199	0.215798	0.108314	0.00559505	TRUE	FALSE	FALSE	TRUE	TRUE	TRUE	Bacteria	Bacteroidota	Bacteroidia	Bacteroidales	Rikenellaceae	NA	NA
15e0b7de51fd837dff328409488d4a1de22666c8	0.254707	-0.0900887	0.0204821	0.294545	0.0945024	-0.356581	0.494301	0.0226728	0.207914	0.230434	0.301835	0.364813	0.609503	0.000325769	0.922072	0.209352	0.756017	0.334877	TRUE	FALSE	TRUE	TRUE	TRUE	TRUE	Bacteria	Bacteroidota	Bacteroidia	Bacteroidales	NA	NA	NA
73c7e1de4b97648e2cbd35c44c04d742d63d9b39	2.36669	-0.0693655	-0.176584	-0.815943	1.02956	-0.605096	0.375645	0.0220785	0.162321	0.230922	0.293152	0.338767	0.000140929	0.0118942	0.304927	0.00637969	0.00659735	0.107721	FALSE	FALSE	TRUE	TRUE	TRUE	TRUE	Bacteria	Firmicutes	Clostridia	Lachnospirales	Lachnospiraceae	NA	NA
375b3fd1c28ecd3ebfa216902b253fbce90b7180	1.88414	0.110119	-0.498706	-1.29762	-0.086253	-1.16645	0.442534	0.0162359	0.15496	0.220485	0.270587	0.333008	0.00533527	0.00050234	0.0181762	0.00106709	0.760711	0.0127831	TRUE	TRUE	TRUE	TRUE	TRUE	TRUE	Bacteria	Firmicutes	Clostridia	Lachnospirales	Lachnospiraceae	uncultured	NA
35d3f0aa3392072bbb4086e53c87c34a4dc6a481	0.888637	-0.0452869	0.333547	-0.077951	-0.733743	-0.559	0.40601	0.013062	0.152446	0.210021	0.28165	0.30362	0.0563686	0.00708146	0.056437	0.719107	0.0284963	0.0987367	TRUE	FALSE	TRUE	TRUE	TRUE	TRUE	Bacteria	Firmicutes	Clostridia	Oscillospirales	Ruminococcaceae	uncultured	uncultured_bacterium
6da7457fe6f48ee61160a5dea14c3f20fe44b6e3	-0.502695	0.0456932	-0.0837044	-0.141205	0.8039	0.547258	0.400815	0.0135321	0.172549	0.177141	0.287817	0.319298	0.21886	0.00194032	0.630906	0.431248	0.00874056	0.0962125	FALSE	FALSE	TRUE	TRUE	TRUE	TRUE	Bacteria	Spirochaetota	Spirochaetia	Spirochaetales	Spirochaetaceae	Treponema	uncultured_bacterium
9ed332c50282904a99b795cb2ed94e137e2a1b54	-0.78702	0.0730854	0.102664	0.0552943	-0.173003	0.018441	0.449597	0.0151792	0.163135	0.199366	0.273384	0.305353	0.0893249	3.17999e-05	0.533473	0.78324	0.531212	0.952207	TRUE	FALSE	TRUE	TRUE	TRUE	TRUE	Bacteria	Firmicutes	Clostridia	Oscillospirales	Butyricicoccaceae	UCG-008	uncultured_bacterium
082088adb1757e1e39e4d93961e5fc82ffc1c186	-0.0343593	-0.0928598	0.0106654	0.333203	-0.15885	0.168264	0.315299	0.010835	0.126825	0.168133	0.241546	0.279985	0.913926	1.11382e-09	0.933521	0.05643	0.515624	0.552225	TRUE	TRUE	TRUE	TRUE	TRUE	TRUE	Bacteria	Firmicutes	Clostridia	Clostridia_UCG-014	Clostridia_UCG-014	Clostridia_UCG-014	uncultured_bacterium
41e5185874fcd7f42f0852e86383dd047e896751	0.734209	-0.0536828	0.568288	0.247592	-1.34764	-1.29687	0.452859	0.0176177	0.180719	0.213887	0.299245	0.303263	0.125785	0.00815156	0.00667986	0.265137	0.000420402	0.000662553	TRUE	FALSE	TRUE	TRUE	TRUE	TRUE	Bacteria	Bacteroidota	Bacteroidia	Bacteroidales	F082	F082	uncultured_bacterium
209cbec072c2ea06989c374fe19952dd6b9db86d	-0.178174	-0.0597818	0.063128	0.25535	0.229421	0.0971896	0.38744	0.016643	0.183422	0.180691	0.255402	0.311997	0.647418	0.000700605	0.732033	0.163235	0.372956	0.756592	TRUE	FALSE	TRUE	TRUE	TRUE	TRUE	Bacteria	Actinobacteriota	Coriobacteriia	Coriobacteriales	uncultured	uncultured	uncultured_bacterium
f5aa59577556fea1e3e8079873a7160efab6ea4c	0.21039	0.0487128	0.0125054	-0.325415	0.0382815	-0.0146199	0.449793	0.0164801	0.172982	0.199608	0.266261	0.30142	0.642126	0.00486275	0.942675	0.109729	0.886294	0.961521	TRUE	FALSE	TRUE	TRUE	TRUE	TRUE	Bacteria	Firmicutes	Clostridia	Oscillospirales	[Eubacterium]_coprostanoligenes_group	[Eubacterium]_coprostanoligenes_group	uncultured_bacterium
00d2bacde29d8d7ebdb85d36768a13fabf8ce9fc	-0.283095	-0.0394946	0.24834	0.206258	0.0215748	0.259543	0.396227	0.0161632	0.172862	0.177747	0.250014	0.311498	0.478067	0.0179093	0.156699	0.251086	0.931558	0.408466	TRUE	FALSE	TRUE	TRUE	TRUE	TRUE	Bacteria	Firmicutes	Clostridia	Oscillospirales	Ruminococcaceae	uncultured	uncultured_bacterium
3c9a2a7f978bb58224c54ad3898e999fcfd180a5	-1.49969	0.0557179	0.649322	0.101798	0.535323	0.399319	0.375017	0.0185065	0.201487	0.201636	0.288812	0.360348	0.000841728	0.00750833	0.00472134	0.61978	0.0802703	0.282385	FALSE	FALSE	FALSE	TRUE	TRUE	TRUE	Bacteria	Bacteroidota	Bacteroidia	Bacteroidales	Prevotellaceae	Prevotellaceae_UCG-001	wallaby_gut
920ce93d595e4ba49ec11e670bc6f98fa0e427f1	-0.542456	0.0628599	0.259684	-0.00884861	-0.564097	0.0519117	0.479325	0.0238947	0.192437	0.224667	0.272223	0.327466	0.262581	0.0109847	0.182623	0.968723	0.0428642	0.874613	TRUE	FALSE	TRUE	TRUE	TRUE	TRUE	Bacteria	Verrucomicrobiota	Kiritimatiellae	WCHB1-41	WCHB1-41	WCHB1-41	uncultured_bacterium
b048cac65655767210e4ecbe5f4503e0a06b5b3d	-2.814	0.121912	0.326797	0.341128	0.685836	2.25409	0.330245	0.0165602	0.166444	0.185056	0.274494	0.297602	6.52136e-07	3.55499e-06	0.0697788	0.0865432	0.0255383	2.57333e-06	FALSE	FALSE	TRUE	TRUE	TRUE	FALSE	Bacteria	Bacteroidota	Bacteroidia	Bacteroidales	Prevotellaceae	Prevotellaceae_UCG-004	uncultured_bacterium
c8ff033bff2b74f262aea7d65ebeef2c9ba4c98e	0.00360041	0.085553	-0.24112	-0.525668	0.63681	0.590569	0.379845	0.0160604	0.179305	0.185678	0.259864	0.308049	0.992482	3.66133e-06	0.185925	0.0070906	0.0185105	0.0620411	TRUE	FALSE	TRUE	TRUE	TRUE	FALSE	Bacteria	Cyanobacteria	Vampirivibrionia	Gastranaerophilales	Gastranaerophilales	Gastranaerophilales	uncultured_bacterium
80dd2612ad165484cbf7dd7cfa1c1a313fc31065	2.59538	-0.225958	0.416441	0.141827	-1.28401	-1.24839	0.423112	0.0131272	0.17072	0.190104	0.300083	0.347768	0.000474916	5.48569e-07	0.0448037	0.479937	0.00366057	0.00886049	FALSE	FALSE	TRUE	TRUE	TRUE	TRUE	Bacteria	Fibrobacterota	Fibrobacteria	Fibrobacterales	Fibrobacteraceae	Fibrobacter	Fibrobacter_sp.
e0b675b8253341ea3492ae0f83496955b8674722	-0.365412	-0.0453106	0.333793	0.268482	0.217467	0.231201	0.407129	0.0141518	0.157331	0.205461	0.270392	0.311014	0.377671	0.00358712	0.0435633	0.202745	0.428537	0.463918	TRUE	FALSE	TRUE	TRUE	TRUE	TRUE	Bacteria	Verrucomicrobiota	Kiritimatiellae	WCHB1-41	WCHB1-41	WCHB1-41	uncultured_bacterium
546610cfda4851028bac8b26900ee5a784f4e663	-0.685449	0.0465954	0.110644	0.0982451	-0.167086	0.0570694	0.477966	0.018556	0.192835	0.207068	0.273316	0.324718	0.156651	0.0147017	0.568229	0.636867	0.543253	0.861072	TRUE	FALSE	TRUE	TRUE	TRUE	TRUE	Bacteria	Verrucomicrobiota	Lentisphaeria	Oligosphaerales	Oligosphaeraceae	Z20	uncultured_bacterium
96a6d81721e737b95b0e7bd46f07bf54a605deaf	-0.113843	-0.0346869	-0.435436	0.0698721	0.599889	0.771068	0.387338	0.0136544	0.163084	0.187589	0.26386	0.332173	0.77092	0.0166889	0.0122993	0.712247	0.03058	0.0275025	TRUE	FALSE	TRUE	TRUE	TRUE	TRUE	Bacteria	Bacteroidota	Bacteroidia	Bacteroidales	Prevotellaceae	Prevotella	NA
c19ab87561706ce993dd22e78d7dbc064670d4f9	-0.422706	0.0874459	-0.315542	-0.285711	0.749525	0.245648	0.419799	0.0146049	0.202282	0.192798	0.303561	0.3294	0.322299	1.64875e-06	0.129629	0.149148	0.0196774	0.461825	TRUE	FALSE	TRUE	TRUE	TRUE	TRUE	Bacteria	Verrucomicrobiota	Kiritimatiellae	WCHB1-41	WCHB1-41	WCHB1-41	uncultured_bacterium
29af888063218892734b3e970b53246a730f01d2	-0.815467	0.0394642	0.305135	0.146206	-0.0223447	0.00108277	0.407841	0.0151648	0.185816	0.19759	0.294994	0.339918	0.0570002	0.015621	0.113601	0.46651	0.940249	0.997485	TRUE	FALSE	TRUE	TRUE	FALSE	TRUE	Bacteria	Bacteroidota	Bacteroidia	Bacteroidales	Prevotellaceae	Prevotella	NA
0b57ac18b5e4a73d65b3e371eb9581ae08b56c4f	-1.14616	0.0932009	0.197456	-0.174221	0.308124	2.68139	0.3663	0.0244864	0.179456	0.190553	0.305072	0.305425	0.00870772	0.0025013	0.292783	0.378569	0.332424	1.43413e-06	TRUE	FALSE	TRUE	TRUE	TRUE	FALSE	Bacteria	Fibrobacterota	Fibrobacteria	Fibrobacterales	Fibrobacteraceae	Fibrobacter	NA
bc993b6c9833a5aef0bedc9912ad6753b5eeec09	-2.01025	0.0450726	-0.206906	0.460231	0.669784	0.991869	0.400471	0.0176893	0.194227	0.205019	0.287179	0.356742	2.62788e-05	0.0166071	0.295849	0.0328633	0.0271016	0.00959828	FALSE	TRUE	TRUE	TRUE	TRUE	FALSE	Bacteria	Fibrobacterota	Fibrobacteria	Fibrobacterales	Fibrobacteraceae	Fibrobacter	Fibrobacter_sp.
d2454cf80ee377e24053996707fa6faeb9d4d002	-2.21171	0.13314	0.710483	0.30424	-0.743569	0.419824	0.410129	0.0111623	0.169825	0.185889	0.298883	0.337446	0.000161981	5.17305e-08	0.0012683	0.127637	0.0285456	0.237208	FALSE	TRUE	FALSE	TRUE	TRUE	TRUE	Bacteria	Bacteroidota	Bacteroidia	Bacteroidales	Rikenellaceae	Rikenellaceae_RC9_gut_group	uncultured_bacterium
6168eb444235b5b77c7ee4f21f4b5689da51df87	0.512037	0.0552775	-0.0764446	-0.404201	-0.293585	-0.114995	0.506477	0.0194944	0.186084	0.225403	0.276619	0.296547	0.316536	0.0064252	0.68284	0.0785361	0.293262	0.699703	TRUE	FALSE	TRUE	TRUE	TRUE	TRUE	Bacteria	Firmicutes	Clostridia	Oscillospirales	Butyricicoccaceae	UCG-009	uncultured_bacterium
1dd51e817eb64ddd9dd9f4814a5a3c457bd75f9d	0.125358	0.0250272	0.620155	-0.206994	-0.392647	0.147599	0.298984	0.00938363	0.114024	0.17008	0.242652	0.28555	0.681374	0.0184037	8.72956e-05	0.243707	0.127931	0.613298	TRUE	FALSE	FALSE	TRUE	TRUE	TRUE	Bacteria	Firmicutes	Clostridia	Oscillospirales	Oscillospiraceae	UCG-007	NA
7f5bedbef336bcb7af8e3a6deb36345ea3400767	0.58878	0.0607622	0.443393	-0.698646	0.140252	0.344872	0.408164	0.0132532	0.163018	0.183904	0.278399	0.307321	0.161571	0.000109333	0.0117057	0.00082873	0.618827	0.272445	TRUE	FALSE	TRUE	TRUE	TRUE	TRUE	Bacteria	Bacteroidota	Bacteroidia	Bacteroidales	Rikenellaceae	Rikenellaceae_RC9_gut_group	uncultured_bacterium
f1222bf38cba5069742e40721c39bc6c1f07a2ba	2.69934	-0.10404	-0.963319	-0.339939	-0.760834	-0.534855	0.353449	0.0205234	0.170797	0.213673	0.295133	0.3359	1.01279e-05	0.000360964	0.00015101	0.139933	0.0256847	0.139623	FALSE	FALSE	FALSE	TRUE	TRUE	TRUE	Bacteria	Bacteroidota	Bacteroidia	Bacteroidales	p-251-o5	p-251-o5	metagenome
92aca5b8d10daf9779f27b8a402a852d4ba93c68	1.1672	-0.120511	0.442326	0.0147589	-0.0213318	-0.502717	0.31812	0.0113058	0.143975	0.178361	0.254669	0.297607	0.00227909	2.14362e-08	0.00774405	0.935147	0.934353	0.111854	FALSE	FALSE	TRUE	TRUE	TRUE	TRUE	Bacteria	Spirochaetota	Spirochaetia	Spirochaetales	Spirochaetaceae	Treponema	NA
80a3caff04601c8e6975b9e285b68e7245803f6f	-0.876543	0.0554263	-0.459557	0.0710888	0.742557	0.504849	0.481845	0.0207746	0.218498	0.223268	0.306769	0.339021	0.076777	0.0111548	0.0421191	0.751924	0.0203835	0.144705	TRUE	FALSE	TRUE	TRUE	TRUE	TRUE	Bacteria	Bacteroidota	Bacteroidia	Bacteroidales	Prevotellaceae	Prevotellaceae_UCG-004	uncultured_bacterium
769761c5dda3c852bf8add317ce715a277d22217	-0.950309	0.0695576	0.293077	0.0161523	-0.00300641	0.208883	0.433579	0.0222266	0.220307	0.222462	0.319028	0.354177	0.0345941	0.00335805	0.191343	0.942499	0.99253	0.558835	TRUE	FALSE	TRUE	TRUE	TRUE	TRUE	Bacteria	Firmicutes	Clostridia	Oscillospirales	Oscillospiraceae	NA	NA
9ea1a7b2a5620ac95e3b29b86c39af405e67f930	-0.522798	-0.0685006	0.737271	0.303276	0.325836	0.202545	0.442074	0.0201468	0.189501	0.179215	0.267011	0.322856	0.242148	0.00127357	0.000276517	0.096363	0.22765	0.533071	TRUE	FALSE	FALSE	TRUE	TRUE	TRUE	Bacteria	Bacteroidota	Bacteroidia	Bacteroidales	Rikenellaceae	hoa5-07d05_gut_group	uncultured_bacterium
0db7fd7afdf4337d03e59b1a21baf63139f85fd1	-1.50107	-0.050966	-0.278879	0.897976	0.0705974	0.633526	0.397446	0.0166995	0.188782	0.183918	0.282057	0.370246	0.000977633	0.00565485	0.153169	6.24411e-05	0.804582	0.100519	FALSE	FALSE	TRUE	FALSE	FALSE	TRUE	Bacteria	Bacteroidota	Bacteroidia	Bacteroidales	F082	F082	uncultured_bacterium
9c033f10befe6fd358094d0d7d3d2625c3cd8e46	-0.575549	0.0668679	0.823106	-0.507343	0.630246	1.17036	0.369819	0.0127148	0.153562	0.190533	0.257386	0.32925	0.136138	4.47212e-05	3.57975e-05	0.0153738	0.0242177	0.00211592	TRUE	FALSE	FALSE	TRUE	FALSE	TRUE	Bacteria	Firmicutes	Clostridia	Lachnospirales	Lachnospiraceae	NA	NA
4b48c09c7106407be10afbd28c8ad1c6d9694009	-2.31806	0.0608876	0.184994	0.715513	0.704322	-0.0273495	0.405418	0.0151387	0.170069	0.209828	0.283184	0.347805	7.08044e-05	0.00145079	0.296458	0.00465219	0.0272405	0.938521	FALSE	FALSE	TRUE	TRUE	FALSE	TRUE	Bacteria	Firmicutes	Clostridia	Oscillospirales	UCG-010	UCG-010	NA
8c94875a4562c1dd28f35a261115e78b8d6da10f	-0.833547	0.126014	1.3695	-0.568855	0.118565	-0.468686	0.476652	0.015018	0.153295	0.2222	0.281895	0.306008	0.108145	4.13838e-06	2.25321e-06	0.0265137	0.682147	0.153857	TRUE	TRUE	FALSE	TRUE	TRUE	TRUE	Bacteria	Bacteroidota	Bacteroidia	Bacteroidales	Rikenellaceae	Rikenellaceae_RC9_gut_group	uncultured_bacterium
2486d726d324469b4fe81fb25ef4617b306d826f	0.357318	0.0603565	0.224168	-0.562218	0.170674	0.448373	0.490151	0.021547	0.191988	0.216332	0.275231	0.322013	0.47005	0.00766634	0.249548	0.0128486	0.538534	0.171127	TRUE	FALSE	TRUE	TRUE	TRUE	TRUE	Bacteria	Cyanobacteria	Vampirivibrionia	Gastranaerophilales	Gastranaerophilales	Gastranaerophilales	NA
add6029230d697c86881492950ccc983c2873d9a	0.241114	-0.0432149	-0.165004	0.150971	-0.113185	-0.0454801	0.426128	0.0151417	0.160548	0.187327	0.283052	0.309404	0.576185	0.00819154	0.313187	0.427329	0.692396	0.88423	TRUE	FALSE	TRUE	TRUE	TRUE	TRUE	Bacteria	Firmicutes	Clostridia	Christensenellales	Christensenellaceae	Christensenellaceae_R-7_group	uncultured_bacterium
5b005b00c7a9ed8650378b9524e0926cd0d938ee	-0.552645	-0.0361315	-0.187689	0.359421	0.211003	0.315952	0.358222	0.0128803	0.149918	0.177342	0.250363	0.302789	0.131887	0.00815534	0.218891	0.0503647	0.40507	0.303883	TRUE	FALSE	TRUE	TRUE	TRUE	TRUE	Bacteria	Firmicutes	Clostridia	Oscillospirales	[Eubacterium]_coprostanoligenes_group	[Eubacterium]_coprostanoligenes_group	NA
297d276343ecfd9e096dfe877a87dcd332dd4552	-0.464078	-0.0393883	0.183711	0.316787	0.0443601	-0.0877031	0.373085	0.0157245	0.159817	0.189863	0.264622	0.306982	0.222864	0.0177161	0.259138	0.105287	0.867959	0.777012	TRUE	FALSE	TRUE	TRUE	TRUE	TRUE	Bacteria	Spirochaetota	Spirochaetia	Spirochaetales	Spirochaetaceae	Treponema	uncultured_bacterium
723d7d6ddf85d237f4ccfcbb74caf28fde166769	0.727661	-0.0455814	0.649932	-0.239655	-0.032444	0.0264693	0.368284	0.0121531	0.172343	0.182781	0.278823	0.302255	0.0588781	0.000892857	0.000846714	0.201266	0.908261	0.930887	TRUE	FALSE	FALSE	TRUE	TRUE	TRUE	Bacteria	Firmicutes	Clostridia	Oscillospirales	[Eubacterium]_coprostanoligenes_group	[Eubacterium]_coprostanoligenes_group	NA
daeb8abd0fef9a23b04cc3e6dac0223bed2a42ed	-0.645007	-0.0472717	0.184848	0.3131	0.464872	0.191552	0.319587	0.0114751	0.141996	0.168887	0.246434	0.277715	0.0510634	0.000212397	0.201259	0.0719616	0.067328	0.494779	TRUE	FALSE	TRUE	TRUE	FALSE	TRUE	Bacteria	Firmicutes	Clostridia	Lachnospirales	Lachnospiraceae	Roseburia	NA
4efe79aae1d155050828643a05587f22fb946ded	-0.497869	0.0647974	-0.306428	-0.0294535	-0.135039	0.330931	0.354771	0.00985788	0.14562	0.183478	0.253619	0.316649	0.171129	3.34942e-07	0.0441365	0.873578	0.598472	0.304609	TRUE	FALSE	TRUE	TRUE	TRUE	TRUE	Bacteria	Firmicutes	Clostridia	Oscillospirales	[Eubacterium]_coprostanoligenes_group	[Eubacterium]_coprostanoligenes_group	uncultured_bacterium
a67ec863d2a3cb64f2128c922d4d55b604e00b39	-2.30282	0.0565332	-0.316117	0.659831	0.862968	0.584015	0.361235	0.0113482	0.132329	0.190654	0.242823	0.290042	7.92807e-07	3.1993e-05	0.0241524	0.0018061	0.00142171	0.0541224	FALSE	FALSE	TRUE	FALSE	TRUE	TRUE	Bacteria	Firmicutes	Bacilli	Erysipelotrichales	Erysipelotrichaceae	uncultured	uncultured_bacterium
fd54e2246b858f0295306fc2512f60ba0def57e7	-0.675144	0.0360909	0.0776102	0.126002	-0.131857	-0.0480938	0.380962	0.0136051	0.146323	0.200865	0.261738	0.289838	0.0885489	0.0136699	0.600512	0.536152	0.61883	0.869544	TRUE	TRUE	TRUE	TRUE	FALSE	TRUE	Bacteria	Verrucomicrobiota	Kiritimatiellae	WCHB1-41	WCHB1-41	WCHB1-41	uncultured_bacterium
ca27696e6400b168cfcf09678dd85e6f19c91aab	0.430318	-0.0649766	-0.478203	0.183991	-0.603577	0.335092	0.395585	0.0116655	0.147108	0.182428	0.263925	0.326468	0.288457	1.34121e-05	0.00366601	0.324147	0.0321852	0.315851	TRUE	FALSE	FALSE	TRUE	FALSE	TRUE	Bacteria	Actinobacteriota	Coriobacteriia	Coriobacteriales	Coriobacteriales_Incertae_Sedis	Phoenicibacter	uncultured_bacterium
2198d0e9b46c5ec142b3664ceceef9c0ba8a0d3d	-1.44558	0.0844794	-1.27641	0.642761	-1.15976	-1.14236	0.494688	0.0127312	0.169542	0.22031	0.307596	0.338108	0.0192262	0.000163223	6.74296e-05	0.0193643	0.00546246	0.00966049	TRUE	FALSE	FALSE	TRUE	FALSE	FALSE	Bacteria	Bacteroidota	Bacteroidia	Bacteroidales	Prevotellaceae	Alloprevotella	uncultured_bacterium
492a57f7b701ab4863df7a44bd4ab04a6d74b52f	0.825095	-0.0475344	0.28967	-0.203976	0.0471997	-0.337118	0.397803	0.0162777	0.173429	0.19112	0.267843	0.307671	0.0431338	0.00519728	0.100996	0.290876	0.860818	0.278353	TRUE	FALSE	TRUE	TRUE	TRUE	TRUE	Bacteria	Firmicutes	Clostridia	Oscillospirales	[Eubacterium]_coprostanoligenes_group	[Eubacterium]_coprostanoligenes_group	uncultured_bacterium
a626fe7c90602c74388b7836ff5ad17874071c72	0.262114	0.0493982	0.247167	-0.342261	-0.336963	-0.09034	0.403073	0.0163183	0.160144	0.180509	0.267774	0.306041	0.519224	0.00430531	0.130607	0.0651877	0.215548	0.769376	TRUE	FALSE	TRUE	TRUE	TRUE	TRUE	Bacteria	Desulfobacterota	Desulfovibrionia	Desulfovibrionales	Desulfovibrionaceae	Mailhella	NA
ef560a7b1df77661051c8c1492cea1b0bec8b89b	-1.19527	-0.0475882	0.309849	0.667296	0.193713	0.078378	0.380525	0.0169878	0.156649	0.187917	0.276076	0.312732	0.00385521	0.00896979	0.0575018	0.00133277	0.488482	0.803872	TRUE	FALSE	TRUE	TRUE	TRUE	FALSE	Bacteria	Firmicutes	Bacilli	RF39	RF39	RF39	uncultured_bacterium
1d969c0a31b99a0b3c684356a581c1b6dc60e636	0.43153	0.0364718	0.0345201	-0.4554	0.211943	0.411191	0.38775	0.0140377	0.153913	0.184731	0.252416	0.295925	0.272926	0.0133781	0.823771	0.0184567	0.406494	0.172983	TRUE	FALSE	TRUE	TRUE	TRUE	TRUE	Bacteria	Firmicutes	Clostridia	Oscillospirales	uncultured	uncultured	uncultured_bacterium
6d317218f9f88ce8dd0c570c72441f0613037fc3	-3.60978	0.0558253	0.0652335	1.19828	-0.175838	0.633541	0.336268	0.0159661	0.142835	0.198413	0.275094	0.309086	4.98728e-06	0.00812067	0.660027	0.000309566	0.540565	0.07454	FALSE	TRUE	TRUE	FALSE	TRUE	TRUE	Bacteria	Firmicutes	Clostridia	Oscillospirales	UCG-010	UCG-010	NA
a77d69b8333826d9655bc4ff0ffb49cf3018e41e	-0.146305	0.0510194	-0.191775	-0.0374824	-0.521368	-0.201593	0.504921	0.0147664	0.176732	0.238835	0.287838	0.336196	0.774063	0.00171499	0.286808	0.876381	0.0804609	0.553409	TRUE	FALSE	TRUE	TRUE	TRUE	TRUE	Bacteria	Firmicutes	Clostridia	Oscillospirales	Oscillospiraceae	NK4A214_group	NA
07be0432df1be87797ce345a54ab72c22153e471	0.219576	0.0714878	-0.579748	-0.23239	-0.366571	-0.0352748	0.503586	0.0148218	0.187315	0.233684	0.291649	0.343816	0.665746	3.32038e-05	0.00406923	0.327458	0.21789	0.918922	TRUE	FALSE	FALSE	TRUE	FALSE	TRUE	Bacteria	Firmicutes	Clostridia	Oscillospirales	Oscillospiraceae	NA	NA
f615d5484f16740e1940a32a9a7e1adc7396c2fd	1.78064	-0.0820426	0.97165	-0.596889	-0.182201	-0.478194	0.383016	0.015274	0.185875	0.180432	0.28557	0.32143	6.26578e-05	8.16216e-06	1.22551e-05	0.00244702	0.528298	0.147265	FALSE	FALSE	FALSE	TRUE	TRUE	FALSE	Bacteria	Bacteroidota	Bacteroidia	Bacteroidales	p-251-o5	p-251-o5	uncultured_bacterium
ed3d8c946040a645215ae8766028704f160a58a0	3.04229	0.0760819	-0.0598222	-1.73531	0.567332	-1.00028	0.331898	0.0155046	0.148261	0.183261	0.274287	0.302073	0.000259108	0.00444708	0.703263	0.000221937	0.0934309	0.0212081	FALSE	FALSE	TRUE	FALSE	TRUE	TRUE	Bacteria	Firmicutes	Clostridia	Monoglobales	Monoglobaceae	Monoglobus	uncultured_bacterium
406589f7095342e563deb487f6dca8279081f8c7	0.0551442	-0.109378	-0.730135	0.675662	-0.432318	1.20221	0.398923	0.0190456	0.194095	0.203938	0.290523	0.317044	0.891373	1.06181e-05	0.00114682	0.00330731	0.151596	0.00106728	TRUE	FALSE	FALSE	TRUE	FALSE	TRUE	Bacteria	Bacteroidota	Bacteroidia	Bacteroidales	Bacteroidales_RF16_group	Bacteroidales_RF16_group	uncultured_bacterium
36f91948205d3191ffdadaebc6531fa15e90e7d4	0.22701	0.0465154	-0.413258	-0.257331	0.105246	0.10285	0.427336	0.0181733	0.169435	0.177254	0.271204	0.288587	0.597715	0.0136865	0.0184745	0.153073	0.699681	0.72311	TRUE	FALSE	TRUE	TRUE	TRUE	FALSE	Bacteria	Firmicutes	Clostridia	Oscillospirales	UCG-010	UCG-010	uncultured_bacterium
1fc4d6933c0f8e65f26553baa07608132066bcfb	0.149692	-0.0367283	0.456301	-0.110411	-0.0899442	1.39347	0.368609	0.0128045	0.140372	0.193667	0.265034	0.301568	0.692458	0.0152856	0.00772613	0.580062	0.740723	0.000739459	TRUE	FALSE	TRUE	TRUE	TRUE	TRUE	Bacteria	Firmicutes	Clostridia	Lachnospirales	Lachnospiraceae	Oribacterium	uncultured_bacterium
a413fa8bc512ba8fafe11298ec4a7784528f5edb	0.165397	-0.0490727	-0.358508	0.172164	0.23515	0.0285862	0.454683	0.0187374	0.17497	0.212276	0.278037	0.312884	0.718356	0.0132192	0.0484847	0.423153	0.403783	0.927756	TRUE	FALSE	TRUE	TRUE	TRUE	TRUE	Bacteria	Patescibacteria	Gracilibacteria	Absconditabacteriales_(SR1)	Absconditabacteriales_(SR1)	Absconditabacteriales_(SR1)	uncultured_rumen
1a2c8d272941230f65f58b32dfe0247c647801af	1.20794	-0.0605319	0.236077	-0.178678	-0.568198	-0.691634	0.394983	0.0136884	0.1599	0.193925	0.26642	0.327707	0.00677022	0.000328974	0.157116	0.369038	0.0469722	0.0490671	TRUE	FALSE	TRUE	TRUE	TRUE	TRUE	Bacteria	Bacteroidota	Bacteroidia	Bacteroidales	Prevotellaceae	Prevotella	uncultured_bacterium
7e4af53d36a4af1013b427dc36c7ba480004d3ef	-1.02038	0.0366165	0.0116326	0.278444	0.668999	-0.524862	0.322388	0.0132703	0.142883	0.177611	0.260419	0.293184	0.00486898	0.0120969	0.935922	0.132633	0.0183149	0.0885707	TRUE	FALSE	TRUE	TRUE	TRUE	TRUE	Bacteria	Firmicutes	Bacilli	Izemoplasmatales	Izemoplasmatales	Izemoplasmatales	uncultured_bacterium
423a9bd704bc904cdece9eef33f3538faef5fab2	-1.61089	0.100812	0.624459	0.365889	-0.69297	0.144204	0.443283	0.0177399	0.163946	0.184559	0.297964	0.35293	0.00545154	0.000300803	0.00415997	0.0787411	0.0450647	0.69239	TRUE	FALSE	FALSE	TRUE	TRUE	TRUE	Bacteria	Bacteroidota	Bacteroidia	Bacteroidales	F082	F082	uncultured_bacterium
34a26a7f8e2ef598fd98ad1456d2becd2f5664f3	1.6299	0.148263	-0.637155	-0.846592	-1.00544	-0.726725	0.314059	0.00921576	0.120947	0.176278	0.255371	0.292221	0.00203491	3.66566e-06	0.00188675	0.0029928	0.00764962	0.0473607	FALSE	FALSE	FALSE	TRUE	TRUE	TRUE	Bacteria	Firmicutes	Clostridia	Peptostreptococcales-Tissierellales	Anaerovoracaceae	[Eubacterium]_nodatum_group	NA
2e473c23f6f7968b3a9733692c4812c3aa4c57fc	-1.24641	0.0344286	-0.266273	0.503311	-0.403633	0.468187	0.385416	0.0132206	0.162978	0.194695	0.255949	0.322131	0.00381423	0.0161953	0.116532	0.0168926	0.129066	0.160228	TRUE	FALSE	TRUE	TRUE	FALSE	FALSE	Archaea	Halobacterota	Methanomicrobia	Methanomicrobiales	Methanocorpusculaceae	Methanocorpusculum	NA
e5f3e7d48a70032e657e653f8d442128d8f83ac6	-0.870796	0.0596308	0.307512	-0.204086	1.05112	0.764055	0.509559	0.0219023	0.247942	0.23917	0.330361	0.356679	0.0956227	0.00972591	0.222484	0.398836	0.00291505	0.0386528	TRUE	FALSE	TRUE	TRUE	TRUE	TRUE	Bacteria	Firmicutes	Clostridia	Christensenellales	Christensenellaceae	Christensenellaceae_R-7_group	NA
b871cd161d05f5751b0b1bd8c432c31d0ef4c90f	-7.90037	0.167965	-4.5356	3.54555	-5.15785	1.81915	0.317413	0.00976959	0.117117	0.180102	0.25537	0.296653	0.00161029	0.00336601	0.000666099	0.00257036	0.00244236	0.0255767	FALSE	TRUE	TRUE	TRUE	TRUE	TRUE	Bacteria	Bacteroidota	Bacteroidia	Bacteroidales	Rikenellaceae	Rikenellaceae_RC9_gut_group	uncultured_bacterium
33b4e86b20b39f92b67e3ae836819ba81557384d	1.50218	-0.124723	0.263347	0.431779	-1.50421	-1.9302	0.337372	0.0194114	0.162998	0.185718	0.274128	0.303317	0.00159422	0.000121616	0.140627	0.0451209	0.00038651	0.000130755	FALSE	FALSE	TRUE	TRUE	TRUE	TRUE	Bacteria	Firmicutes	Clostridia	Oscillospirales	UCG-010	UCG-010	uncultured_bacterium
6ab24a1e3e28ffc4e6401b17bf18feb7c47ddd20	-3.62346	0.0874736	-1.00668	1.17416	1.12792	0.881432	0.309832	0.00953284	0.120151	0.176626	0.251348	0.304651	0.000305692	0.000783259	0.00111002	0.00265843	0.0109267	0.0444176	FALSE	FALSE	FALSE	TRUE	TRUE	TRUE	Bacteria	Bacteroidota	Bacteroidia	Bacteroidales	Prevotellaceae	Prevotellaceae_UCG-003	uncultured_bacterium
137312b8ee1433089d9d46989ca3201dff8a78ac	-0.448362	0.0559562	-1.14849	0.105797	-0.115291	0.3039	0.344757	0.0124833	0.136278	0.184283	0.258457	0.303411	0.217846	0.000749158	2.19777e-06	0.576502	0.663486	0.336301	TRUE	FALSE	FALSE	TRUE	TRUE	TRUE	Bacteria	Verrucomicrobiota	Kiritimatiellae	WCHB1-41	WCHB1-41	WCHB1-41	uncultured_bacterium
4cf815e6975b543a9de96901a9e037affe169f13	0.995735	-0.0858446	-0.129558	0.021402	-0.332954	-0.14133	0.348372	0.0156888	0.166726	0.17858	0.266916	0.328278	0.00941228	1.98544e-05	0.445784	0.905745	0.22598	0.671205	TRUE	FALSE	TRUE	TRUE	TRUE	TRUE	Bacteria	Firmicutes	Clostridia	Oscillospirales	UCG-010	UCG-010	uncultured_bacterium
5038a2fa77721a76bdadc05057e0abd965ce49a6	-0.323038	-0.0412328	0.27258	0.302409	-0.0856968	-0.24519	0.405558	0.0161537	0.166095	0.181804	0.261234	0.289271	0.42909	0.0134484	0.106379	0.101824	0.7441	0.400262	TRUE	FALSE	TRUE	TRUE	TRUE	TRUE	Bacteria	Firmicutes	Clostridia	Peptococcales	Peptococcaceae	uncultured	unidentified
07494b4199abd813a690b93b83c19173853fa847	-0.202828	0.0649057	0.400655	-0.222343	-0.335826	-0.205638	0.395626	0.0205843	0.162044	0.191826	0.264006	0.306736	0.611146	0.00314982	0.0180069	0.253652	0.211089	0.506652	TRUE	FALSE	TRUE	TRUE	TRUE	TRUE	Bacteria	Firmicutes	Clostridia	Oscillospirales	UCG-010	UCG-010	uncultured_bacterium
220b9f31a8a8b840b9327bf0bec0cb700a4d17b9	-0.650618	0.128507	0.13019	-0.129422	-0.419723	1.04357	0.301492	0.00869569	0.113008	0.174799	0.24915	0.291196	0.0742823	6.03469e-06	0.293131	0.487005	0.143044	0.0115911	TRUE	FALSE	TRUE	TRUE	TRUE	TRUE	Bacteria	Firmicutes	Clostridia	Christensenellales	Christensenellaceae	Christensenellaceae_R-7_group	uncultured_bacterium
98db0df3c1aa0011423ac5ad7de78059dd002fdd	-2.42315	0.040723	-0.0419402	0.682486	1.29787	1.22164	0.354624	0.0143932	0.153925	0.184009	0.26987	0.334032	2.82709e-05	0.0163923	0.790306	0.00344728	0.000545198	0.00377268	FALSE	FALSE	TRUE	TRUE	TRUE	TRUE	Bacteria	Verrucomicrobiota	Kiritimatiellae	WCHB1-41	WCHB1-41	WCHB1-41	uncultured_bacterium
68947f449f9ae4aa72fb1b761dde12137a597954	-0.376847	0.106521	0.360465	-0.363544	-0.28485	0.590929	0.356771	0.0109308	0.12496	0.19648	0.258731	0.295394	0.315694	2.01307e-06	0.0162558	0.0940015	0.296713	0.0733295	TRUE	FALSE	TRUE	TRUE	TRUE	TRUE	Bacteria	Bacteroidota	Bacteroidia	Bacteroidales	Paludibacteraceae	uncultured	NA
efa64b8210b0df7dc851ea22183ac4f04c4f75e3	-0.174496	-0.0623632	0.25007	0.486462	-0.433387	-1.0476	0.387416	0.0121417	0.158209	0.183687	0.27595	0.302284	0.656823	3.78977e-05	0.128234	0.0146811	0.130564	0.00219793	TRUE	FALSE	TRUE	TRUE	TRUE	TRUE	Bacteria	Verrucomicrobiota	Kiritimatiellae	WCHB1-41	WCHB1-41	WCHB1-41	uncultured_bacterium
fdd62dd334762108ea176bb934b8193ed59a1508	-2.09863	0.0783661	0.667615	0.184494	0.200616	1.12695	0.332128	0.0122825	0.152779	0.186135	0.265153	0.307692	7.70399e-06	6.84367e-06	0.000417388	0.335495	0.459645	0.00192821	FALSE	TRUE	FALSE	TRUE	FALSE	FALSE	Bacteria	Cyanobacteria	Vampirivibrionia	Gastranaerophilales	Gastranaerophilales	Gastranaerophilales	uncultured_rumen
577e31e000a46b67ed8c5615105278af97837d37	1.0863	-0.0529262	0.286291	-0.206345	-0.432076	-0.529363	0.388997	0.0143617	0.170316	0.198408	0.251309	0.322473	0.00822878	0.00072771	0.101199	0.305088	0.093916	0.109153	FALSE	FALSE	TRUE	FALSE	FALSE	TRUE	Bacteria	Firmicutes	Clostridia	Oscillospirales	Oscillospiraceae	NA	NA
4f9778b7cc19f433e2aec962d1166174dc087011	-0.00295453	-0.0367749	-0.0596382	0.116797	0.110458	0.262398	0.334575	0.0141487	0.162984	0.178982	0.246539	0.297457	0.992996	0.0128385	0.716266	0.517592	0.656429	0.382722	TRUE	FALSE	TRUE	TRUE	TRUE	TRUE	Bacteria	Firmicutes	Clostridia	Oscillospirales	Ruminococcaceae	uncultured	uncultured_bacterium
fb145f4963015d72da3a5e9ac6f8ec32993607a8	-1.08199	0.0325048	0.33563	0.182581	0.393314	0.345677	0.328404	0.0129023	0.143911	0.170097	0.252239	0.307299	0.00275752	0.0179833	0.0273944	0.292595	0.130573	0.270538	FALSE	FALSE	TRUE	FALSE	TRUE	TRUE	Bacteria	Firmicutes	Clostridia	Oscillospirales	[Eubacterium]_coprostanoligenes_group	[Eubacterium]_coprostanoligenes_group	NA
4549890f4d874246b8799f6013eeb4c6ba87534e	-0.696406	0.0598784	-0.559417	0.120654	0.260999	-0.0272631	0.354075	0.0104239	0.138921	0.176428	0.267472	0.320266	0.0775514	0.000186601	0.00241169	0.509591	0.352177	0.933841	TRUE	FALSE	FALSE	TRUE	TRUE	TRUE	Bacteria	Bacteroidota	Bacteroidia	Bacteroidales	Prevotellaceae	Prevotellaceae_UCG-003	uncultured_Bacteroidales
ba18654a3e6ae50766843de17b3268b22a8287bf	0.892923	-0.0390187	-0.0608352	-0.157641	-0.483805	-0.0515544	0.326634	0.0116963	0.134551	0.162989	0.233731	0.27226	0.00892204	0.00171079	0.653344	0.338618	0.0442285	0.850664	FALSE	TRUE	TRUE	TRUE	FALSE	FALSE	Bacteria	Firmicutes	Clostridia	Oscillospirales	Ruminococcaceae	NA	NA
be4e8bb316fa9b037be95d10cc1a0208eefbaa4e	1.08884	-0.0618514	0.023511	-0.319679	0.450506	-0.351497	0.448307	0.0204608	0.197229	0.209113	0.305414	0.388008	0.0233744	0.00605525	0.906147	0.139967	0.153752	0.374381	TRUE	FALSE	TRUE	TRUE	TRUE	TRUE	Bacteria	Bacteroidota	Bacteroidia	Bacteroidales	Paludibacteraceae	uncultured	uncultured_bacterium
04d7987ccffe88c7ab3b1880d487cedec0630bdb	5.88904	-0.091955	0.793461	-1.77363	-0.192141	-2.73004	0.340757	0.00953796	0.125269	0.181181	0.265255	0.30999	0.00333141	0.0105881	0.0240302	0.0102746	0.544119	0.012649	FALSE	FALSE	TRUE	TRUE	TRUE	TRUE	Bacteria	Planctomycetota	Planctomycetes	Pirellulales	Pirellulaceae	p-1088-a5_gut_group	uncultured_rumen
229f5f106e00225325ff5c222b27a975b5e1617e	-0.670021	-0.0840847	0.45766	0.708657	-0.538547	-0.429828	0.386309	0.0141794	0.155436	0.179144	0.263339	0.294352	0.0951598	3.44217e-06	0.00689899	0.000554945	0.0515101	0.156675	TRUE	FALSE	TRUE	FALSE	TRUE	TRUE	Bacteria	Spirochaetota	Spirochaetia	Spirochaetales	Spirochaetaceae	Treponema	uncultured_bacterium
6b8ed8e5722f037d272e6d9ae4522696d37a0aa6	0.0137933	-0.0424094	-0.190596	0.203496	0.169774	-0.138144	0.343682	0.0110511	0.130847	0.172464	0.250301	0.285514	0.968261	0.000620692	0.155961	0.247616	0.502971	0.632131	TRUE	FALSE	TRUE	TRUE	TRUE	TRUE	Bacteria	Firmicutes	Clostridia	Oscillospirales	Oscillospiraceae	V9D2013_group	uncultured_bacterium
fda30eaaf4dd1846599f48463c93ff872e9909fc	-2.15257	-0.0335775	0.471491	1.07343	-0.668522	-0.862279	0.304006	0.00904709	0.116099	0.175723	0.251053	0.292088	0.000397924	0.00995298	0.00664209	0.000877683	0.0373806	0.0255425	TRUE	FALSE	TRUE	FALSE	TRUE	TRUE	Bacteria	NA	NA	NA	NA	NA	NA
4a6ac94fe0bd719f1c1ec2597be1dba085e45b31	-1.10739	-0.0651712	0.711068	0.725027	0.397175	-0.0846194	0.394451	0.0158431	0.159813	0.204728	0.284982	0.309302	0.0204632	0.00262311	0.00160163	0.00630018	0.196866	0.790581	FALSE	FALSE	FALSE	FALSE	TRUE	TRUE	Bacteria	Bacteroidota	Bacteroidia	Bacteroidales	F082	F082	uncultured_bacterium
4c1e2a6469cdb43e3a2869fdbddb177894ac8330	-0.283676	0.101859	0.142326	-0.582633	0.571354	-0.334765	0.305748	0.0113533	0.129287	0.171039	0.251462	0.281059	0.365781	4.61534e-08	0.285465	0.0031463	0.0355752	0.249089	TRUE	FALSE	TRUE	FALSE	FALSE	TRUE	Bacteria	Bacteroidota	Bacteroidia	Bacteroidales	Rikenellaceae	Rikenellaceae_RC9_gut_group	uncultured_bacterium
9f4964e66c429e345011aeca4dc10c5025ce3666	0.220544	-0.0468304	-0.174188	0.0404534	0.325921	0.243117	0.362644	0.014241	0.157908	0.175629	0.235652	0.292184	0.545731	0.00181099	0.275062	0.818735	0.172556	0.409175	TRUE	FALSE	TRUE	FALSE	TRUE	TRUE	Bacteria	Actinobacteriota	Coriobacteriia	Coriobacteriales	Coriobacteriales	Coriobacteriales	uncultured_bacterium
148610d4e85fa257a5e213efce990d2dda79288f	-0.0253644	0.0760672	-0.132059	-0.27888	0.258417	-1.73349	0.337979	0.0106753	0.134036	0.180468	0.266299	0.302866	0.941414	1.20429e-05	0.34395	0.148224	0.351	9.55082e-05	TRUE	FALSE	TRUE	TRUE	TRUE	FALSE	Bacteria	Firmicutes	Clostridia	Christensenellales	Christensenellaceae	Christensenellaceae_R-7_group	uncultured_bacterium
ab946e23627209f4931a6bf24dad42caf0de69e7	1.58792	0.0761869	0.425762	-1.23163	0.101952	0.410328	0.318206	0.0103017	0.137848	0.174969	0.258387	0.294949	0.000161395	2.23477e-06	0.00748915	4.00971e-06	0.698713	0.184462	FALSE	FALSE	TRUE	FALSE	TRUE	TRUE	Bacteria	Desulfobacterota	Desulfovibrionia	Desulfovibrionales	Desulfovibrionaceae	Desulfovibrio	NA
33b9361333cfbf901ae3b49a6f2db5f65ed94d18	-0.192315	-0.0603111	-0.0534029	0.402025	-0.169225	-0.0598787	0.356551	0.0128252	0.153004	0.17343	0.252813	0.309616	0.593042	3.92695e-05	0.729157	0.0264118	0.507654	0.847766	TRUE	FALSE	TRUE	TRUE	TRUE	TRUE	Bacteria	Spirochaetota	Spirochaetia	Spirochaetales	Spirochaetaceae	Treponema	uncultured_bacterium
a5df45d45e1a42c41814a8bda18b8b2867c10665	-2.01541	-0.030772	-0.721971	1.11251	0.238964	0.851489	0.326868	0.00908039	0.120139	0.176489	0.256972	0.30011	0.000460352	0.0116178	0.000537161	0.000402789	0.383359	0.0251431	FALSE	FALSE	FALSE	FALSE	TRUE	TRUE	Bacteria	Firmicutes	Clostridia	Monoglobales	Monoglobaceae	Monoglobus	NA
4e1830e0b8ff657b19a7c26544e80b35a11f106b	-0.742711	0.0528735	0.0759556	-0.0805685	0.499122	0.556399	0.355413	0.0101421	0.130486	0.179738	0.247413	0.278166	0.0452235	1.27564e-05	0.564849	0.657189	0.052682	0.0545975	TRUE	FALSE	TRUE	TRUE	FALSE	TRUE	Bacteria	Firmicutes	Clostridia	Clostridia_UCG-014	Clostridia_UCG-014	Clostridia_UCG-014	uncultured_bacterium
f74956912db47f3c3f5104507265ab17e9da6db0	-0.0149057	-0.0339304	0.107057	0.103108	0.0233123	0.252822	0.342034	0.0105689	0.137577	0.185399	0.24631	0.283777	0.965519	0.00308042	0.442374	0.582107	0.925205	0.379836	TRUE	FALSE	FALSE	TRUE	TRUE	TRUE	Bacteria	Firmicutes	Clostridia	Peptostreptococcales-Tissierellales	Anaerovoracaceae	Anaerovorax	uncultured_rumen
8eac446f61775f9d43e19cb625b068d8f026094d	-1.37597	-0.0589359	-0.18645	0.706147	0.40869	0.484027	0.411106	0.014121	0.173468	0.202334	0.273847	0.339355	0.00305495	0.000428993	0.294643	0.00218322	0.150466	0.168475	FALSE	FALSE	TRUE	TRUE	FALSE	TRUE	Bacteria	Bacteroidota	Bacteroidia	Bacteroidales	Rikenellaceae	Rikenellaceae_RC9_gut_group	uncultured_bacterium
498648bb1617e2b06fba03bad0a058221a8d4c76	-0.172891	0.0496432	0.145207	-0.0493591	-0.523244	-0.454143	0.356051	0.018251	0.175724	0.18399	0.24837	0.325124	0.629731	0.00938046	0.413176	0.789774	0.0410148	0.169632	TRUE	TRUE	TRUE	TRUE	TRUE	TRUE	Bacteria	Firmicutes	Clostridia	Christensenellales	Christensenellaceae	Christensenellaceae_R-7_group	uncultured_bacterium
2943399e5d678b704cc570cc226b56b3fa1649fb	0.305927	-0.0429684	-0.345169	0.112021	-0.0483799	-0.00295807	0.434428	0.0146183	0.16638	0.202303	0.253706	0.308086	0.48457	0.00496737	0.0431923	0.582232	0.849539	0.992377	TRUE	FALSE	TRUE	TRUE	TRUE	TRUE	Bacteria	Firmicutes	Clostridia	Lachnospirales	Lachnospiraceae	Marvinbryantia	NA
4df767b0ab19005ae156e48c485010862f9c0bbf	-0.404369	0.0263562	0.210261	-0.0695745	-0.0302889	0.573425	0.319781	0.00981077	0.13585	0.173407	0.24547	0.303272	0.219898	0.0138185	0.136624	0.692311	0.90297	0.0725293	TRUE	FALSE	TRUE	TRUE	TRUE	TRUE	Bacteria	Firmicutes	Clostridia	Oscillospirales	Ruminococcaceae	Subdoligranulum	uncultured_Ruminococcaceae
73b5f82df20a341f7c7226e9c91fe2cf1d241aac	-0.442892	-0.0541151	0.349893	0.304966	0.0837001	0.132859	0.334968	0.0133323	0.153123	0.169145	0.243051	0.281207	0.192371	0.000180815	0.0267703	0.0776696	0.73207	0.638741	TRUE	FALSE	TRUE	TRUE	TRUE	TRUE	Bacteria	Firmicutes	Clostridia	Lachnospirales	Lachnospiraceae	NA	NA
ee874ae395d4ef15d8519ac6ed9e7390b5cb4678	-0.0847898	-0.08337	0.229354	0.188374	0.838079	-0.0511621	0.378378	0.0144057	0.170856	0.192273	0.267202	0.287591	0.824114	2.01092e-06	0.188918	0.334571	0.00365451	0.859924	FALSE	FALSE	TRUE	FALSE	TRUE	TRUE	Bacteria	Bacteroidota	Bacteroidia	Bacteroidales	Prevotellaceae	Prevotella	uncultured_bacterium
0a3ef183f797d9f7a31b9d6676149c8edf984c2e	-0.0960259	-0.040355	0.477055	-0.265776	1.33502	1.59538	0.33537	0.0110257	0.137322	0.185012	0.255322	0.289073	0.777725	0.00166447	0.00254088	0.167113	4.78151e-05	2.5283e-05	TRUE	FALSE	FALSE	TRUE	TRUE	FALSE	Bacteria	Firmicutes	Bacilli	Erysipelotrichales	Erysipelatoclostridiaceae	Erysipelatoclostridium	NA
e716553881f170c27aec14cdfc38be8c13f24d2f	-0.431506	0.0394097	0.0928494	-0.0724154	0.0206575	0.26778	0.362361	0.0137954	0.145383	0.185114	0.252802	0.315803	0.24839	0.0100925	0.530671	0.700007	0.935729	0.40703	TRUE	FALSE	TRUE	TRUE	TRUE	TRUE	Bacteria	Firmicutes	Clostridia	Oscillospirales	[Eubacterium]_coprostanoligenes_group	[Eubacterium]_coprostanoligenes_group	NA
060fb86b29fbb500ab0b79d63e09c71da8f19233	-1.95475	0.134099	0.837166	0.0700222	0.228546	0.446512	0.363955	0.0136787	0.177751	0.176411	0.280392	0.30207	1.6299e-05	7.23179e-10	8.68612e-05	0.69493	0.423033	0.152366	FALSE	FALSE	FALSE	TRUE	TRUE	TRUE	Bacteria	Bacteroidota	Bacteroidia	Bacteroidales	Prevotellaceae	Prevotellaceae_UCG-001	NA
07ce8849a484f2eea86aecad3e2efeb1003be708	0.159673	0.0541677	0.114193	-0.312128	-0.216437	0.10551	0.398219	0.0189292	0.193396	0.212326	0.300814	0.332689	0.691108	0.00737063	0.55903	0.151315	0.477052	0.753195	TRUE	FALSE	TRUE	TRUE	TRUE	TRUE	Bacteria	Verrucomicrobiota	Kiritimatiellae	WCHB1-41	WCHB1-41	WCHB1-41	NA
126ab31436ddbcfc3b2461f400b94ff1efe350d0	-0.56036	0.0462713	0.0850015	0.0940403	-0.480728	0.420746	0.354788	0.0136576	0.145993	0.176108	0.262665	0.305904	0.12681	0.00233586	0.565627	0.598063	0.0791691	0.181201	TRUE	FALSE	TRUE	TRUE	TRUE	TRUE	Bacteria	Bacteroidota	Bacteroidia	Bacteroidales	Rikenellaceae	Rikenellaceae_RC9_gut_group	uncultured_bacterium
65425b8dad39e21251c9b1b2232b2a4e41fa1e01	0.667412	-0.0770961	0.209854	-0.0306983	-0.0836545	0.520728	0.412095	0.015071	0.160335	0.176539	0.282056	0.318227	0.116153	1.83987e-05	0.200863	0.863161	0.768895	0.112577	FALSE	FALSE	TRUE	TRUE	FALSE	TRUE	Bacteria	Patescibacteria	Saccharimonadia	Saccharimonadales	Saccharimonadaceae	Candidatus_Saccharimonas	uncultured_bacterium
ceba78c3e33c6affba524a67fe374586728b2a5d	0.789002	0.0725411	-0.750886	-0.513103	-0.344364	-0.0734685	0.358828	0.00997397	0.127841	0.187731	0.254584	0.295365	0.0451991	4.07585e-06	4.04944e-05	0.0161702	0.19761	0.807175	FALSE	TRUE	FALSE	TRUE	TRUE	TRUE	Bacteria	Bacteroidota	Bacteroidia	Bacteroidales	Rikenellaceae	Rikenellaceae_RC9_gut_group	uncultured_bacterium
63f7c932fb9c396b8fa54c06c34afdeb4130b7b8	-1.07064	0.0539262	0.356557	0.182127	-0.13888	0.199057	0.508451	0.0185492	0.193261	0.235892	0.291176	0.331988	0.0411086	0.00574604	0.0719388	0.444292	0.635805	0.551925	TRUE	FALSE	TRUE	TRUE	TRUE	TRUE	Bacteria	Spirochaetota	Spirochaetia	Spirochaetales	Spirochaetaceae	Treponema	NA
b990984d3201b67a96e9394f0dda6bc6f5e614fd	0.239647	-0.0474599	-0.10994	0.0595927	-0.0368932	0.495464	0.444816	0.0176349	0.178145	0.19285	0.263467	0.29608	0.591986	0.00913842	0.539404	0.75835	0.889091	0.0992843	TRUE	TRUE	TRUE	TRUE	TRUE	TRUE	Bacteria	Firmicutes	Clostridia	Lachnospirales	Lachnospiraceae	NA	NA
776d5a53e0cc8739cb4b9f58f10c131549efccc4	-2.03585	0.105409	-0.320537	0.363759	0.893712	-1.57498	0.360975	0.0100159	0.140671	0.177059	0.275737	0.310015	0.000317677	2.33527e-06	0.0486714	0.0701066	0.0101396	0.000662547	FALSE	FALSE	TRUE	TRUE	TRUE	TRUE	Bacteria	Verrucomicrobiota	Kiritimatiellae	WCHB1-41	WCHB1-41	WCHB1-41	uncultured_bacterium
0e02933a24c473a9631901ab118ffe9fdfc869df	-0.424554	-0.0376168	-0.0832647	0.353591	0.0384137	0.0656635	0.362878	0.013475	0.165227	0.166549	0.254192	0.30587	0.248772	0.00792884	0.616999	0.0398335	0.880622	0.831083	TRUE	FALSE	TRUE	TRUE	TRUE	TRUE	Bacteria	Firmicutes	Clostridia	Lachnospirales	Lachnospiraceae	Marvinbryantia	NA
41ecc1c34ba0227c45f8001997a83861b48aedfe	-0.424412	0.033956	0.664502	-0.0903617	-0.521417	1.01608	0.324214	0.010649	0.129023	0.177837	0.261536	0.298578	0.238415	0.0188681	0.00211471	0.629508	0.0932402	0.0144413	TRUE	FALSE	FALSE	TRUE	TRUE	TRUE	Bacteria	Firmicutes	Clostridia	Clostridia	Hungateiclostridiaceae	Hungateiclostridiaceae	uncultured_bacterium
d9a158972eec189faa51781299a43570e7f98e19	0.320414	0.0349346	-0.021991	-0.113912	-0.557693	-0.798479	0.384849	0.0132875	0.155797	0.173161	0.256571	0.284387	0.409127	0.0114034	0.888329	0.513721	0.0345931	0.00714321	TRUE	FALSE	TRUE	TRUE	TRUE	FALSE	Bacteria	Firmicutes	Clostridia	Oscillospirales	Oscillospiraceae	Oscillospiraceae	uncultured_bacterium
5a4873a10cdedc37bbe4f6917cc7d49a654a873e	-0.036583	-0.0514571	0.0366911	0.365897	-0.431776	-0.503214	0.382782	0.0150084	0.177155	0.189706	0.265361	0.328013	0.924439	0.00164591	0.837194	0.0623994	0.113222	0.134531	TRUE	FALSE	TRUE	TRUE	TRUE	TRUE	Bacteria	Firmicutes	Clostridia	Eubacteriales	Eubacteriaceae	Eubacterium	uncultured_bacterium
17c54bb593a1d7b228dba22c01c8c82dfc33a9b0	-0.183227	0.0520953	-0.0401882	-0.198311	0.052255	0.504548	0.525201	0.0194134	0.201299	0.232743	0.290403	0.349249	0.728779	0.0100919	0.842639	0.398596	0.85799	0.15533	TRUE	FALSE	TRUE	TRUE	TRUE	TRUE	Bacteria	Verrucomicrobiota	Kiritimatiellae	WCHB1-41	WCHB1-41	WCHB1-41	uncultured_bacterium
8e52c5551b917e9cb30769d62b684be00ad478c1	0.0330698	0.041685	-0.0494027	0.0441935	-0.859322	-0.617353	0.43397	0.0154649	0.172943	0.205741	0.264794	0.291368	0.93955	0.00944667	0.776274	0.830762	0.00205478	0.0389025	TRUE	FALSE	TRUE	TRUE	FALSE	TRUE	Bacteria	Firmicutes	Clostridia	Oscillospirales	Oscillospiraceae	NA	NA
324f31e36d0e426887eb96a0a21f5ee91a7e5994	-1.46552	0.0507498	0.15396	0.362017	0.105368	0.425908	0.298752	0.00976178	0.125872	0.164809	0.231204	0.271907	2.005e-05	8.17274e-06	0.22922	0.034573	0.651316	0.126011	FALSE	TRUE	TRUE	TRUE	TRUE	TRUE	Bacteria	Actinobacteriota	Coriobacteriia	Coriobacteriales	NA	NA	NA
58ed9a05a8d88a793770a3bf5295e1ecdf260fe5	1.82722	-0.079505	0.104165	-0.592951	-0.485668	0.81036	0.308438	0.00909795	0.114722	0.175661	0.251665	0.294535	0.00195422	0.000325064	0.405523	0.0197701	0.111517	0.040247	FALSE	FALSE	TRUE	TRUE	TRUE	TRUE	Bacteria	Bacteroidota	Bacteroidia	Bacteroidales	Bacteroidales_RF16_group	Bacteroidales_RF16_group	uncultured_bacterium
9f5d9313e142335a11b54c55cfa71ec3bb8af928	-1.69701	0.0515455	0.0756631	0.414411	0.488755	-0.552712	0.41617	0.0145906	0.156967	0.199199	0.28797	0.303671	0.00153234	0.00412525	0.638455	0.0595814	0.11541	0.0937616	FALSE	TRUE	TRUE	TRUE	TRUE	TRUE	Bacteria	Bacteroidota	Bacteroidia	Bacteroidales	F082	F082	uncultured_bacterium
9a9f7c9e20d0bde491c06dab9987607de3bff86d	1.08713	0.0619343	0.555384	-0.525027	-1.90979	-1.66558	0.412109	0.0118104	0.136322	0.207841	0.272771	0.304775	0.0386451	0.00193081	0.00654575	0.0449152	0.000423006	0.00156529	TRUE	FALSE	TRUE	TRUE	TRUE	TRUE	Bacteria	Firmicutes	Clostridia	Clostridia	Hungateiclostridiaceae	Saccharofermentans	NA
ec63bca05d8905662badb5ee82a4df0ecb4345bb	0.755828	-0.0402141	-0.127444	-0.101612	-0.308476	-0.198814	0.323493	0.0121493	0.128772	0.169306	0.246441	0.295445	0.027447	0.00273921	0.33145	0.55359	0.221816	0.506928	TRUE	FALSE	TRUE	TRUE	FALSE	TRUE	Bacteria	Firmicutes	Clostridia	Monoglobales	Monoglobaceae	Monoglobus	NA
c0faf4eaafa58534397bf7bfc91f95c39dbc86dd	-0.431594	0.0388648	0.072662	0.0811604	-0.447189	-0.205664	0.328936	0.0139115	0.14048	0.175246	0.261156	0.290338	0.20435	0.0112116	0.610662	0.648276	0.102296	0.486896	TRUE	TRUE	TRUE	TRUE	TRUE	TRUE	Bacteria	Firmicutes	Clostridia	Oscillospirales	Oscillospiraceae	NK4A214_group	NA
839eb56052bc49cc5244c33756100c785177e53f	-0.794443	-0.0374439	-0.12456	0.550701	-0.334071	0.436766	0.308536	0.0113903	0.13141	0.164287	0.244505	0.287303	0.0163332	0.00299755	0.352266	0.00255369	0.184005	0.141002	TRUE	FALSE	FALSE	TRUE	TRUE	TRUE	Bacteria	Firmicutes	Clostridia	Oscillospirales	NA	NA	NA
6176384743ad198d9d8f83c080fc6efd8e1296ab	-0.852532	0.0589515	0.259555	0.0282632	0.236768	0.240471	0.320866	0.0104197	0.134309	0.172575	0.239491	0.272429	0.011367	1.54737e-06	0.0605823	0.870756	0.32894	0.382812	TRUE	FALSE	TRUE	TRUE	TRUE	TRUE	Bacteria	Firmicutes	Clostridia	Lachnospirales	Lachnospiraceae	Blautia	NA
66238c20c2390d6559ec19a4107499f9f5e11566	-0.481688	-0.0443528	-0.782898	0.548053	0.107198	0.0249375	0.407101	0.0149895	0.140093	0.210474	0.264193	0.314254	0.255139	0.00975479	5.17566e-05	0.0199437	0.690651	0.9378	TRUE	FALSE	FALSE	TRUE	TRUE	TRUE	Bacteria	Firmicutes	Clostridia	Lachnospirales	Lachnospiraceae	NA	NA
079ee563d2f792ebb060cacf4e0a833fb3d17497	1.25488	-0.09488	1.57303	-0.554241	0.969711	0.171104	0.427183	0.0134703	0.147126	0.214502	0.272346	0.322987	0.0165519	6.02785e-05	2.04518e-06	0.0295095	0.00611374	0.6091	TRUE	FALSE	FALSE	TRUE	TRUE	TRUE	Bacteria	Firmicutes	Clostridia	Lachnospirales	Lachnospiraceae	Lachnospiraceae_XPB1014_group	NA
0c51167e236dc2700a67f76570bc457418dd8c16	-0.412581	-0.0572005	-0.0357043	0.216783	0.505778	1.1165	0.469787	0.0191734	0.217961	0.229294	0.32125	0.381629	0.388526	0.00645623	0.871252	0.353856	0.128485	0.00740037	TRUE	FALSE	TRUE	TRUE	TRUE	TRUE	Bacteria	Fibrobacterota	Fibrobacteria	Fibrobacterales	Fibrobacteraceae	Fibrobacter	Fibrobacter_sp.
de13c4cefe14d434b66a09421ece2143a66da5c4	0.464544	-0.0574344	-0.532187	0.178089	-0.548651	0.155063	0.414341	0.0125292	0.150603	0.19968	0.266524	0.321009	0.272872	0.000109529	0.0016222	0.380964	0.0501027	0.633265	TRUE	FALSE	FALSE	TRUE	TRUE	TRUE	Bacteria	Actinobacteriota	Coriobacteriia	Coriobacteriales	Coriobacteriales_Incertae_Sedis	Phoenicibacter	uncultured_bacterium
2da359eb35544bcc7525fecade1f96ffa4fe36ea	0.0392486	0.0447402	-0.479456	-0.0402149	-0.414105	0.0121555	0.399837	0.0142506	0.152542	0.204111	0.257903	0.313339	0.922693	0.0047632	0.00472332	0.845617	0.122607	0.969405	TRUE	FALSE	FALSE	TRUE	TRUE	TRUE	Bacteria	Spirochaetota	Spirochaetia	Spirochaetales	Spirochaetaceae	Treponema	NA
1fa4a2b750316f690b066a58adfda327d777064b	-2.77167	0.176219	-0.289622	0.444979	0.0356272	0.0751316	0.388118	0.0137261	0.184059	0.186676	0.304766	0.334778	5.00246e-06	3.91302e-09	0.137918	0.0318476	0.9086	0.825671	FALSE	FALSE	TRUE	TRUE	TRUE	TRUE	Bacteria	Verrucomicrobiota	Kiritimatiellae	WCHB1-41	WCHB1-41	WCHB1-41	uncultured_bacterium
15f7fb45c46d9c3048b06c98e6fc433263ad2c7c	-0.493201	0.0384933	-0.41879	-0.0457241	0.430148	1.30806	0.388737	0.011787	0.149974	0.186237	0.258896	0.291547	0.213983	0.00266607	0.00888234	0.807675	0.1067	9.29839e-05	TRUE	FALSE	TRUE	TRUE	TRUE	TRUE	Bacteria	Firmicutes	Clostridia	NA	NA	NA	NA
97e3b7e3a459dee03102cd3a851af6a54c8a5c74	-0.869997	0.0602413	0.704634	0.00980058	-0.561034	0.436983	0.334897	0.00959204	0.132453	0.172917	0.261932	0.304579	0.0233201	4.06538e-05	0.000182328	0.955735	0.0534086	0.176915	TRUE	FALSE	FALSE	TRUE	FALSE	TRUE	Bacteria	Bacteroidota	Bacteroidia	Bacteroidales	Rikenellaceae	Rikenellaceae_RC9_gut_group	uncultured_bacterium
3037a3933453d0522a0f8730d60a695d01aa895f	0.168489	0.0415416	-0.0513678	-0.142887	-0.172025	-0.484723	0.357449	0.0116648	0.145497	0.172664	0.254539	0.313205	0.641166	0.00139482	0.726793	0.415184	0.504897	0.133356	TRUE	FALSE	TRUE	TRUE	TRUE	TRUE	Bacteria	Firmicutes	Clostridia	Monoglobales	Monoglobaceae	Monoglobus	uncultured_bacterium
34271567b3211eb447a015ca2bae6fbce87212b7	0.0673885	-0.043386	-0.887115	0.39955	0.279998	-0.35221	0.360511	0.0143825	0.142881	0.174132	0.266828	0.305565	0.854069	0.00819103	1.25204e-05	0.0356273	0.309606	0.265984	TRUE	FALSE	FALSE	TRUE	TRUE	TRUE	Bacteria	Firmicutes	Clostridia	Oscillospirales	UCG-010	UCG-010	unidentified
2479d45ae928a4a27e9b2442faea4a70be3061e0	0.0199914	-0.0573043	-0.0922027	0.187228	0.177442	0.0366529	0.348254	0.0103672	0.1363	0.182294	0.245303	0.280483	0.954631	6.57389e-06	0.504294	0.31318	0.47546	0.896965	TRUE	FALSE	TRUE	TRUE	TRUE	TRUE	Bacteria	Firmicutes	Clostridia	Oscillospirales	Ruminococcaceae	uncultured	uncultured_bacterium
b7acb1dbac482f362078a16af31e26ff85570e4c	1.52869	-0.043859	0.436232	-0.355478	-0.51707	-0.851596	0.532013	0.0158439	0.182563	0.244311	0.302319	0.343417	0.00858544	0.0109397	0.0254587	0.159177	0.100659	0.0209047	TRUE	FALSE	TRUE	TRUE	FALSE	FALSE	Bacteria	Bacteroidota	Bacteroidia	Bacteroidales	F082	F082	uncultured_bacterium
458901299b97ed8883a8857b7975454d9e18420c	0.231374	-0.0365348	0.323832	-0.110527	0.3159	0.213302	0.336966	0.0103632	0.131145	0.174098	0.247326	0.285319	0.498891	0.00172987	0.0210421	0.531528	0.21373	0.46197	TRUE	FALSE	TRUE	TRUE	TRUE	TRUE	Bacteria	Firmicutes	Clostridia	Oscillospirales	Ruminococcaceae	uncultured	uncultured_bacterium
15943ced6c07a6f92a90730ea71a102f122e7f6c	-0.352382	-0.0594491	-0.0168429	0.453451	-0.283985	0.292254	0.439548	0.0202026	0.208108	0.196529	0.296052	0.365042	0.42785	0.00558967	0.935931	0.0267356	0.343666	0.428472	TRUE	FALSE	TRUE	TRUE	TRUE	TRUE	Bacteria	Bacteroidota	Bacteroidia	Bacteroidales	Rikenellaceae	Rikenellaceae_RC9_gut_group	uncultured_bacterium
a8dcbacaf58be9eba9c06c3ba87e69969ffb2ba8	-3.17187	-0.0435928	0.0431024	1.63793	0.326769	-0.247928	0.350622	0.0111351	0.141142	0.170907	0.265974	0.291502	2.57773e-08	0.000930599	0.763395	1.03926e-08	0.234232	0.405628	FALSE	FALSE	TRUE	FALSE	TRUE	FALSE	Bacteria	Firmicutes	Clostridia	Oscillospirales	UCG-010	UCG-010	uncultured_bacterium
81ff88ffa29419a566f128259371f710006fc1c8	-0.474544	-0.037485	0.416153	0.273186	-0.121004	0.222278	0.329058	0.0107649	0.136512	0.174424	0.258121	0.295042	0.16982	0.00334377	0.00812863	0.138147	0.645961	0.462886	TRUE	FALSE	TRUE	TRUE	TRUE	TRUE	Bacteria	Verrucomicrobiota	Kiritimatiellae	WCHB1-41	WCHB1-41	WCHB1-41	uncultured_bacterium
308193248c4ae2876bdaa3ef4ec506c5d097ff29	0.179518	-0.0341599	-0.0226058	-0.0931409	0.188413	0.493359	0.31834	0.012069	0.144399	0.171732	0.25629	0.299803	0.582408	0.0141798	0.878003	0.596745	0.475298	0.123793	TRUE	FALSE	TRUE	TRUE	TRUE	FALSE	Bacteria	Firmicutes	Clostridia	Oscillospirales	UCG-010	UCG-010	uncultured_bacterium
ca90a7fb70651b7472f5a15a60d94cf61fe852fa	0.235265	-0.0802582	-0.311809	0.285556	0.0805622	-0.193487	0.391789	0.0114534	0.154188	0.193377	0.256673	0.297527	0.55301	1.27574e-07	0.052796	0.15092	0.755946	0.520787	FALSE	FALSE	TRUE	FALSE	TRUE	TRUE	Bacteria	Firmicutes	Clostridia	Lachnospirales	Lachnospiraceae	NA	NA
023380718d52e4be586bca597f484750b38c7c75	0.219346	-0.0468568	-0.404551	0.221651	-0.271515	-0.141494	0.345346	0.0110509	0.134528	0.165205	0.235213	0.281217	0.528861	0.000123905	0.0044893	0.187087	0.255046	0.617552	TRUE	FALSE	FALSE	TRUE	TRUE	TRUE	Bacteria	Firmicutes	Clostridia	Oscillospirales	Ruminococcaceae	uncultured	uncultured_bacterium
3aada1dcd7cdba45698255a58fc7d36233bef817	0.925804	-0.0376497	0.243716	-0.333689	-0.0491583	-0.0108438	0.333218	0.0122927	0.145239	0.166339	0.245033	0.296436	0.00894378	0.00434303	0.102788	0.0531022	0.842228	0.97104	TRUE	FALSE	TRUE	TRUE	TRUE	TRUE	Bacteria	Firmicutes	Clostridia	Monoglobales	Monoglobaceae	Monoglobus	uncultured_bacterium
a1147553e8f51f37c4ff73eafff85419c846cfee	-0.309191	-0.0586847	-0.0976602	0.413868	0.0407727	-0.153701	0.402765	0.0155487	0.190684	0.171401	0.25937	0.326822	0.445797	0.000379486	0.610485	0.0189263	0.875634	0.639912	TRUE	FALSE	TRUE	TRUE	TRUE	TRUE	Bacteria	Actinobacteriota	Coriobacteriia	Coriobacteriales	Eggerthellaceae	NA	NA
cb4e4aa5fe6070cb5cd89b0e80baa85fdbc25848	0.00144594	-0.0894011	0.687859	0.317249	-0.32448	-0.258175	0.351737	0.0126774	0.164807	0.17906	0.266889	0.301944	0.996757	4.48255e-07	0.000394739	0.0902887	0.236951	0.401744	TRUE	FALSE	TRUE	TRUE	TRUE	FALSE	Bacteria	Patescibacteria	Saccharimonadia	Saccharimonadales	Saccharimonadaceae	Candidatus_Saccharimonas	uncultured_rumen
53a9e377bee732bc67356bc616ce2e0bac10bcf5	-1.03816	0.0581611	-0.217249	0.175453	0.228951	0.420584	0.347638	0.0146369	0.158998	0.174563	0.258164	0.293455	0.00474781	0.000280031	0.179272	0.320744	0.380337	0.159378	TRUE	FALSE	TRUE	TRUE	TRUE	TRUE	Bacteria	Firmicutes	Clostridia	Lachnospirales	Lachnospiraceae	NA	NA
7de9d4e4a1cce57d98b3f357c3faf237a3978d89	-0.817619	0.0491959	-0.0158754	0.111216	0.138221	-0.0621972	0.40635	0.0145637	0.163145	0.190138	0.267068	0.283974	0.0513373	0.00169783	0.922993	0.562056	0.607773	0.827803	TRUE	FALSE	TRUE	TRUE	TRUE	TRUE	Bacteria	Firmicutes	Clostridia	Oscillospirales	Oscillospiraceae	NK4A214_group	NA
763efe5fe16d36ac0ba8f3584bf180916e737791	1.38	-0.068443	0.463712	-0.469461	-0.0779428	-0.453267	0.348185	0.0118081	0.135694	0.178719	0.246497	0.290862	0.000487523	3.62514e-06	0.00201898	0.0140314	0.754281	0.130795	TRUE	TRUE	TRUE	TRUE	TRUE	TRUE	Bacteria	Firmicutes	Clostridia	Oscillospirales	Oscillospiraceae	NK4A214_group	metagenome
5705d48a61241ae47be8b9b30496b3e8e0e57db1	-0.795902	-0.0525133	0.526417	0.458395	0.0466297	0.239828	0.394306	0.0178855	0.206387	0.168784	0.285166	0.321341	0.0501143	0.00542858	0.0145834	0.00963276	0.870914	0.459724	TRUE	FALSE	TRUE	TRUE	TRUE	TRUE	Bacteria	Bacteroidota	Bacteroidia	Bacteroidales	Prevotellaceae	Prevotellaceae_UCG-003	NA
1a5f98b6f908933498296352c6336b8af200c5ef	0.331045	-0.112724	0.579608	1.17147	-1.49612	-2.98816	0.322407	0.0103238	0.133219	0.179091	0.2577	0.29722	0.344121	3.50144e-05	0.00481843	0.00061025	0.00114563	5.61772e-05	TRUE	FALSE	FALSE	FALSE	FALSE	FALSE	Bacteria	Bacteroidota	Bacteroidia	Bacteroidales	Rikenellaceae	Rikenellaceae_RC9_gut_group	uncultured_bacterium
ce5f9eb8e48e7e7a95e73deb98f33a9ecaa4d7a5	-0.385136	-0.0356175	0.215748	0.319206	0.0655318	-0.885484	0.323603	0.0109474	0.157191	0.179174	0.271784	0.291464	0.264433	0.0099412	0.203132	0.108513	0.814867	0.0140621	TRUE	FALSE	TRUE	TRUE	TRUE	TRUE	Bacteria	Firmicutes	Clostridia	Oscillospirales	Ruminococcaceae	Ruminococcus	NA
62d5ace00cc852800ad407b849841fe48014706a	-0.261616	0.0401445	0.121421	-0.141854	0.242593	0.0078482	0.324902	0.0127305	0.166527	0.180665	0.2668	0.316158	0.431205	0.0054971	0.475297	0.442563	0.375223	0.980469	TRUE	FALSE	TRUE	TRUE	TRUE	TRUE	Bacteria	Bacteroidota	Bacteroidia	Bacteroidales	Bacteroidales_RF16_group	Bacteroidales_RF16_group	uncultured_bacterium
2840d0e55f52db0f9cf0412c1969b96c8b9324ab	-0.777926	0.0477708	-0.187096	0.0122705	0.575089	0.226408	0.375044	0.0133944	0.154892	0.194858	0.263055	0.295991	0.0461849	0.00116292	0.235932	0.950181	0.0362296	0.449928	TRUE	TRUE	TRUE	TRUE	FALSE	TRUE	Bacteria	Proteobacteria	Alphaproteobacteria	Rhodospirillales	uncultured	uncultured	uncultured_rumen
28400c7e4c3addd701dd9f81be5540a6e9e3b1e8	-0.154224	0.0774949	-0.0949752	-0.32368	0.404991	0.311798	0.37089	0.0149986	0.152697	0.202856	0.273765	0.330685	0.685537	0.000310036	0.546627	0.138881	0.167109	0.365988	TRUE	FALSE	TRUE	TRUE	TRUE	TRUE	Bacteria	Bacteroidota	Bacteroidia	Bacteroidales	Rikenellaceae	Rikenellaceae_RC9_gut_group	uncultured_bacterium
6ed149a84d473fb474f71c1305aab29d27688a18	0.325525	0.0419947	-0.00917147	-0.338575	-0.192496	0.143841	0.338628	0.0136547	0.142699	0.174263	0.257786	0.28887	0.346847	0.00553316	0.949335	0.0649356	0.463134	0.623465	TRUE	FALSE	TRUE	TRUE	TRUE	TRUE	Bacteria	Firmicutes	Clostridia	Oscillospirales	Ruminococcaceae	uncultured	NA
ba4c369ddd88709fb255ffe4311450ba4b5a1a5f	-4.07788	0.283875	0.287446	0.724121	-0.774896	0.859611	0.34984	0.0118753	0.15182	0.18426	0.274869	0.301254	3.8374e-07	3.73038e-10	0.0875787	0.00282077	0.0181871	0.0171485	FALSE	FALSE	TRUE	TRUE	TRUE	TRUE	Bacteria	Spirochaetota	Spirochaetia	Spirochaetales	Spirochaetaceae	Treponema	bacterium_MD2012
ecc54966b7b289d380ba14fa5a155b0e0dc2ae8e	-1.04847	0.0420242	-0.317727	0.229028	0.118554	0.829713	0.33776	0.0138384	0.142636	0.190677	0.272617	0.30062	0.0172209	0.0189328	0.0611926	0.26876	0.676745	0.0280959	TRUE	FALSE	TRUE	TRUE	TRUE	TRUE	Bacteria	Verrucomicrobiota	Kiritimatiellae	WCHB1-41	WCHB1-41	WCHB1-41	uncultured_bacterium
4baa53c5fc78b52a376e176ec22bd83ba14dc66d	-0.830276	-0.0691578	-0.610402	0.619915	0.923288	1.44314	0.345952	0.0191832	0.149607	0.193186	0.282859	0.315786	0.0320865	0.00320029	0.0013009	0.00684917	0.00615855	0.000525637	TRUE	FALSE	FALSE	TRUE	TRUE	TRUE	Bacteria	Verrucomicrobiota	Kiritimatiellae	WCHB1-41	WCHB1-41	WCHB1-41	uncultured_bacterium
07262278c2b847edd1010a81f52d8ea0864b6246	-1.91967	-0.0508924	1.4802	1.12423	-0.658525	-0.0485615	0.363631	0.0103474	0.140979	0.175041	0.273895	0.313577	0.000746962	0.00116639	5.89239e-06	0.000204147	0.0428884	0.880765	FALSE	FALSE	FALSE	FALSE	TRUE	TRUE	Bacteria	Firmicutes	Bacilli	RF39	RF39	RF39	NA
8ced42154ff993a2edca294fac81042bd79bf3d3	-1.95917	0.0587994	-0.137868	0.552668	0.318529	0.0532126	0.339376	0.0195845	0.150269	0.179906	0.272199	0.32055	0.00012413	0.0120292	0.378572	0.0106221	0.266646	0.871165	FALSE	TRUE	TRUE	TRUE	TRUE	TRUE	Bacteria	Firmicutes	Clostridia	Lachnospirales	Lachnospiraceae	NA	NA
c2d3450d94722c0205a2b2f420f3a355a5cf25fc	-0.546795	0.0437547	-0.0997417	0.0195045	-0.315647	0.523665	0.354768	0.0125797	0.141506	0.183057	0.264958	0.307005	0.145545	0.00369176	0.492458	0.916659	0.253337	0.110137	TRUE	FALSE	TRUE	TRUE	FALSE	TRUE	Bacteria	Bacteroidota	Bacteroidia	Bacteroidales	Rikenellaceae	Rikenellaceae_RC9_gut_group	uncultured_bacterium
fa480175e7dc0c5e3928f7b4044be26927121450	-0.780781	0.0448055	0.138248	0.0756821	-0.0854208	0.50131	0.387046	0.0164437	0.156243	0.202973	0.270037	0.306989	0.0597395	0.0144093	0.388593	0.713856	0.755603	0.120854	TRUE	FALSE	TRUE	TRUE	TRUE	TRUE	Bacteria	Firmicutes	Bacilli	Lactobacillales	Streptococcaceae	Streptococcus	NA
4ef089f1c7eb07f3e9d773e44a4b59576d57cd0c	0.577294	-0.0385099	0.112383	0.0761688	-0.867774	-0.177874	0.356627	0.0110548	0.13796	0.179261	0.256713	0.307103	0.12042	0.00221659	0.424441	0.675228	0.00282551	0.568616	TRUE	FALSE	TRUE	TRUE	TRUE	TRUE	Bacteria	Patescibacteria	Saccharimonadia	Saccharimonadales	Saccharimonadaceae	Candidatus_Saccharimonas	uncultured_bacterium
3c948d22d9df5feaf2ca0ea004f811791e042446	-1.29348	-0.0389827	0.166099	0.587082	0.368056	0.947344	0.321048	0.0141728	0.148863	0.192291	0.269138	0.322674	0.000971125	0.0142185	0.280992	0.00758956	0.190361	0.00969034	FALSE	FALSE	TRUE	TRUE	TRUE	TRUE	Bacteria	Firmicutes	Clostridia	Oscillospirales	UCG-010	UCG-010	uncultured_bacterium
57e78c448829597cc5c03e2f1e286b46e3525d5e	-1.30499	0.0765104	0.120229	0.0975422	0.442699	0.332838	0.3468	0.0135745	0.159705	0.168123	0.25121	0.284899	0.000552373	1.6567e-06	0.456077	0.565127	0.0858605	0.249791	FALSE	FALSE	TRUE	FALSE	FALSE	TRUE	Bacteria	Cyanobacteria	Vampirivibrionia	Gastranaerophilales	Gastranaerophilales	Gastranaerophilales	uncultured_rumen
40571a07895efcd00d38f0eb92d594b11e4f1742	0.0239011	0.07454	-0.418677	-0.248196	-0.00667207	-0.393279	0.324567	0.0155955	0.165908	0.165958	0.252546	0.292781	0.941638	2.07639e-05	0.015394	0.142078	0.979045	0.186238	FALSE	FALSE	TRUE	FALSE	TRUE	FALSE	Bacteria	Firmicutes	Clostridia	Clostridia_UCG-014	Clostridia_UCG-014	Clostridia_UCG-014	uncultured_bacterium
8601baaf5f93f96e3ba1e4d9715c00e987365ca0	-0.754724	0.0527689	0.0793399	0.0306855	0.386352	-0.334998	0.405176	0.0146055	0.164822	0.189696	0.269975	0.312788	0.0759117	0.00154256	0.635009	0.87297	0.166463	0.295777	TRUE	FALSE	TRUE	TRUE	TRUE	TRUE	Bacteria	Bacteroidota	Bacteroidia	Bacteroidales	Rikenellaceae	Rikenellaceae_RC9_gut_group	uncultured_bacterium
cf64705246f76768fc7872267991c38fe8365adb	1.10028	-0.0652119	-0.246805	-0.205578	0.318477	0.786164	0.381896	0.0183329	0.148018	0.201613	0.274687	0.30277	0.0120851	0.00315612	0.117639	0.325186	0.26568	0.0211178	TRUE	FALSE	TRUE	TRUE	TRUE	TRUE	Bacteria	Bacteroidota	Bacteroidia	Bacteroidales	Rikenellaceae	Rikenellaceae_RC9_gut_group	uncultured_bacterium
b01b0a8ae5dde4c6a682ff7c165a96faf9ceafd4	0.325322	0.0563861	-0.137839	-0.331836	-0.28497	-0.107013	0.482906	0.0164538	0.182236	0.203265	0.281865	0.317945	0.503748	0.00126106	0.453123	0.109112	0.317079	0.737903	TRUE	TRUE	TRUE	FALSE	TRUE	FALSE	Bacteria	Cyanobacteria	Vampirivibrionia	Gastranaerophilales	Gastranaerophilales	Gastranaerophilales	uncultured_rumen
f7de1a94d8f5eae3ae0b25e303920b4f732c858c	-0.753427	0.0501203	0.722337	0.0233719	-0.386571	-0.0523684	0.435118	0.0151629	0.170836	0.20407	0.261953	0.323583	0.0939813	0.00253098	0.000214582	0.909608	0.150794	0.872555	TRUE	FALSE	FALSE	TRUE	TRUE	TRUE	Bacteria	Bacteroidota	Bacteroidia	Bacteroidales	Rikenellaceae	Rikenellaceae_RC9_gut_group	uncultured_bacterium
325ce8bdb1317d160b250fdd80c65965a3439ec2	-0.526751	-0.0902809	0.633803	0.492485	-0.829094	0.720343	0.3617	0.0150423	0.154206	0.178568	0.263331	0.344037	0.170966	6.19977e-05	0.00144596	0.0173443	0.00839848	0.0581821	TRUE	FALSE	FALSE	TRUE	TRUE	TRUE	Bacteria	Bacteroidota	Bacteroidia	Bacteroidales	p-251-o5	p-251-o5	uncultured_bacterium
8d5cbac2de87189db0f4c7153ba728da2ee01d6d	-0.0460435	0.0431582	-0.145858	-0.429678	0.903059	0.918858	0.356085	0.0130944	0.158804	0.175775	0.251992	0.30908	0.897857	0.00225456	0.364654	0.0196842	0.00102108	0.00530996	TRUE	FALSE	TRUE	TRUE	FALSE	TRUE	Bacteria	Bacteroidota	Bacteroidia	Bacteroidales	Bacteroidaceae	Bacteroides	Mogibacterium_sp.
9459ecd2f7577d289417515c69fd201d00f4d179	0.474906	-0.0353513	-0.0313197	-0.0324104	-0.166087	-0.13039	0.336911	0.0120612	0.136916	0.17381	0.23987	0.282346	0.165536	0.00529286	0.820098	0.852914	0.492242	0.646443	TRUE	FALSE	TRUE	TRUE	TRUE	TRUE	Bacteria	Firmicutes	Clostridia	Peptostreptococcales-Tissierellales	Anaerovoracaceae	Anaerovorax	NA
8be7523e97fce9cd5a3e5cfbd3423a60b5d0d26e	-0.663597	0.06143	0.0137729	0.0767395	-0.442826	0.251564	0.408518	0.0148839	0.165132	0.195971	0.264355	0.30086	0.111434	0.000160853	0.933907	0.697254	0.101005	0.407588	TRUE	FALSE	TRUE	TRUE	TRUE	TRUE	Bacteria	Cyanobacteria	Vampirivibrionia	Gastranaerophilales	Gastranaerophilales	Gastranaerophilales	NA
fd855897df293d3ffdbd736f9dcda528bde99db3	4.57948	-0.27266	2.25985	-1.15554	-0.0528077	-0.394613	0.360324	0.0105881	0.137886	0.18113	0.271095	0.324609	1.45534e-05	2.26051e-07	3.28668e-06	0.000697403	0.851983	0.269772	FALSE	FALSE	FALSE	TRUE	TRUE	TRUE	Bacteria	Firmicutes	Clostridia	Lachnospirales	Lachnospiraceae	NA	NA
fad1e7b0c917e9ae51e1b20833837f8e35031988	-0.157519	0.0572403	-0.154357	-0.306846	0.393516	0.358193	0.412958	0.0167056	0.151898	0.182842	0.266029	0.290585	0.706232	0.00220931	0.319676	0.106284	0.152087	0.22964	TRUE	TRUE	TRUE	TRUE	FALSE	TRUE	Bacteria	Bacteroidota	Bacteroidia	Bacteroidales	Bacteroidales_RF16_group	Bacteroidales_RF16_group	uncultured_bacterium
4a2406730c898a1bb38d40d3084338bf050cda1a	-0.039435	0.0546404	0.52437	-0.494888	0.462831	0.735083	0.380692	0.0218803	0.195531	0.189412	0.276733	0.321292	0.918056	0.017093	0.0108777	0.0129058	0.102865	0.0279553	TRUE	FALSE	TRUE	TRUE	TRUE	TRUE	Bacteria	Cyanobacteria	Vampirivibrionia	Gastranaerophilales	Gastranaerophilales	Gastranaerophilales	NA
5fa3625d368b34af9e82ce901478eb4956b80ac1	-1.36716	0.0967435	-0.206134	0.28879	-0.154027	-0.0913777	0.447434	0.011936	0.157497	0.218144	0.272344	0.328977	0.00650804	1.37957e-07	0.206209	0.20126	0.578312	0.784194	TRUE	FALSE	TRUE	FALSE	TRUE	TRUE	Bacteria	Actinobacteriota	Coriobacteriia	Coriobacteriales	Coriobacteriales_Incertae_Sedis	Phoenicibacter	uncultured_bacterium
bb824a448bbe58bc48dc53a3e9ec9e34474eadd7	2.45512	-0.0664993	1.12147	-1.05616	0.0921165	-0.763222	0.311027	0.0113158	0.130066	0.184088	0.257854	0.304071	9.92745e-05	0.000613766	5.63261e-05	0.000707623	0.731438	0.0403962	FALSE	FALSE	FALSE	TRUE	TRUE	TRUE	Bacteria	Spirochaetota	Spirochaetia	Spirochaetales	Spirochaetaceae	Treponema	uncultured_bacterium
46d69c13b06df615049dec538e97d1953cbb0c24	1.20522	-0.0467707	-0.0124	-0.252343	-0.406508	-0.158099	0.536661	0.0163738	0.221856	0.241498	0.318517	0.356679	0.0313281	0.00725652	0.955755	0.303437	0.210516	0.66039	TRUE	FALSE	TRUE	TRUE	TRUE	TRUE	Bacteria	Bacteroidota	Bacteroidia	Bacteroidales	Muribaculaceae	Muribaculaceae	NA
56349f08e74494e6156beab72004001571e13ff2	0.254083	-0.144008	-0.054482	0.487804	-0.120536	0.218407	0.385538	0.0102618	0.139492	0.186488	0.269912	0.318695	0.521376	3.13112e-09	0.702438	0.0213585	0.66253	0.505181	TRUE	FALSE	TRUE	TRUE	TRUE	TRUE	Bacteria	Spirochaetota	Spirochaetia	Spirochaetales	Spirochaetaceae	Treponema	uncultured_bacterium
204c385b5508bd9f7fa5c391b9897c36cb4d10b1	0.911046	0.0764931	0.142421	-0.824853	-0.371386	0.379973	0.333535	0.0148509	0.156237	0.184071	0.25512	0.367227	0.0257866	0.000873515	0.388636	0.00205258	0.18356	0.331067	TRUE	FALSE	TRUE	TRUE	TRUE	TRUE	Bacteria	Firmicutes	Clostridia	NA	NA	NA	NA
af81efdf3931c2cf421d5a35310b1b338fabdd19	0.176869	-0.104373	4.76894	0.382967	-0.511314	-0.680296	0.304516	0.00880713	0.113949	0.176217	0.251315	0.293523	0.592514	0.000290271	1.94831e-06	0.0954608	0.111632	0.0813427	TRUE	FALSE	FALSE	TRUE	TRUE	TRUE	Bacteria	Firmicutes	Clostridia	Oscillospirales	Ruminococcaceae	uncultured	uncultured_bacterium
46a59458a6e6c7163c673f7e39239907e4ccf61d	1.35374	-0.0749904	-0.200356	-0.347429	0.595204	0.017465	0.367381	0.012923	0.160011	0.195646	0.281888	0.316726	0.00421258	0.000172287	0.239013	0.106148	0.0608891	0.957111	TRUE	FALSE	TRUE	TRUE	TRUE	TRUE	Bacteria	Fibrobacterota	Fibrobacteria	Fibrobacterales	Fibrobacteraceae	Fibrobacter	Fibrobacter_sp.
d8031eb6602edc5d76300845e9da33a970315119	-4.56088	0.0826588	0.479846	1.46629	0.566809	1.21152	0.447597	0.0157036	0.183458	0.226834	0.292424	0.339966	3.90016e-08	9.54225e-05	0.0194853	1.06761e-05	0.0716401	0.00282881	FALSE	FALSE	TRUE	FALSE	TRUE	TRUE	Bacteria	Bacteroidota	Bacteroidia	Bacteroidales	Paludibacteraceae	uncultured	uncultured_bacterium
59e1cf1c6733e4c0f7a2eb1414a9b2ac2f0a12a4	2.07492	-0.103485	-0.386289	-0.475449	0.928917	0.203491	0.429671	0.0253666	0.176347	0.243494	0.273841	0.33657	0.000267551	0.0011262	0.0459097	0.0711563	0.00438057	0.555117	FALSE	FALSE	TRUE	TRUE	TRUE	TRUE	Bacteria	Fibrobacterota	Fibrobacteria	Fibrobacterales	Fibrobacteraceae	Fibrobacter	Fibrobacter_sp.
77d14e557c431ac7ff80d3fc8c73f55afdd67ef8	-1.15636	0.0513705	0.105937	0.106982	0.165398	0.85597	0.3008	0.00970795	0.113325	0.170243	0.243706	0.283678	0.00178755	0.000113894	0.365732	0.539855	0.508404	0.00922758	FALSE	TRUE	TRUE	TRUE	TRUE	TRUE	Bacteria	Firmicutes	Clostridia	Peptostreptococcales-Tissierellales	Anaerovoracaceae	Anaerovorax	uncultured_rumen
c5a33250518bea8999a7a9a890855fa1295e5de7	-1.38371	0.0431655	-0.217371	0.337699	0.460463	0.39164	0.304239	0.00909911	0.116991	0.177047	0.250918	0.295499	0.00612304	0.00513213	0.122282	0.114769	0.125936	0.242383	TRUE	FALSE	TRUE	TRUE	TRUE	TRUE	Bacteria	Spirochaetota	Spirochaetia	Spirochaetales	Spirochaetaceae	Treponema	uncultured_bacterium
0588943281d8b84f1092de2be0b65448dec3dcb2	-0.32449	0.135363	-0.323983	-0.37608	0.352645	-0.635687	0.419201	0.0149807	0.158723	0.196161	0.275442	0.300559	0.447944	1.69137e-08	0.0546496	0.0696098	0.215095	0.0471773	TRUE	FALSE	TRUE	TRUE	TRUE	TRUE	Bacteria	Verrucomicrobiota	Kiritimatiellae	WCHB1-41	WCHB1-41	WCHB1-41	uncultured_bacterium
adbb08e7476bfbcb470a991c46cc43e63528f9ac	1.87045	-0.0521188	-0.724908	-0.29786	-0.797767	1.10249	0.309983	0.0112879	0.124339	0.177399	0.258065	0.298829	0.00179994	0.00574977	0.00209855	0.153982	0.0271181	0.0141548	FALSE	TRUE	FALSE	FALSE	TRUE	TRUE	Bacteria	Bacteroidota	Bacteroidia	Bacteroidales	Bacteroidales_UCG-001	Bacteroidales_UCG-001	uncultured_bacterium
37b2ceeffd7402c725237830da1eb990180ae408	-0.683909	0.0384586	-0.150889	0.0948868	0.210082	0.370299	0.326609	0.0123865	0.138089	0.180742	0.245577	0.294739	0.043367	0.00369826	0.281786	0.602813	0.397953	0.217077	TRUE	FALSE	TRUE	TRUE	FALSE	TRUE	Bacteria	Firmicutes	Clostridia	Lachnospirales	Lachnospiraceae	NA	NA
bcfed17808d83e6c93f33ce9ac87765fcc328280	-0.173214	0.0549318	0.190807	-0.41027	1.01377	0.683178	0.328106	0.0158132	0.144715	0.178954	0.256449	0.342665	0.610322	0.00700661	0.219901	0.0475712	0.003339	0.0773317	TRUE	FALSE	TRUE	TRUE	TRUE	TRUE	Bacteria	Firmicutes	Clostridia	Lachnospirales	Lachnospiraceae	Lachnospiraceae_ND3007_group	uncultured_Lachnospiraceae
e639944c09109554af37e0b1e8aed534492686d8	1.09397	0.0709902	0.754722	-0.390718	-1.54665	-2.40793	0.328056	0.00978097	0.132815	0.172561	0.260577	0.305405	0.00594612	1.00362e-05	0.000101909	0.0428821	6.86549e-05	4.36285e-06	TRUE	FALSE	FALSE	TRUE	TRUE	FALSE	Bacteria	Spirochaetota	Spirochaetia	Spirochaetales	Spirochaetaceae	Treponema	uncultured_bacterium
aac35385816e9520bffb328b9250afb54d8342dc	0.582169	-0.0620709	0.0338975	0.0729277	-0.313007	-0.415962	0.352009	0.0136311	0.175264	0.17956	0.268941	0.31224	0.106398	5.29627e-05	0.847669	0.686913	0.251741	0.190733	TRUE	FALSE	TRUE	TRUE	TRUE	TRUE	Bacteria	Firmicutes	Clostridia	Lachnospirales	Lachnospiraceae	Lachnospiraceae_NK4A136_group	NA
28c9780d6ab886c7fe3f8e02e51f764cc5962238	0.26487	0.0500895	0.520148	-0.485463	-0.346359	0.818953	0.369411	0.0172142	0.135363	0.183718	0.261822	0.29131	0.485161	0.0114193	0.0017935	0.0193121	0.207077	0.013869	TRUE	FALSE	FALSE	TRUE	TRUE	TRUE	Bacteria	Bacteroidota	Bacteroidia	Bacteroidales	Prevotellaceae	Prevotellaceae_UCG-001	uncultured_bacterium
[truncated: 14,066 more rows]

## Sheet: S7. Nnet input node importances
Table S7. Importances of 200 OTU abundance counts most different between 27 control horses and 49 horses with IBD during neural network training. The differences in counts between groups were determined by non-parametric Wilcoxon signed rank tests. The associated taxonomic annotations are from Silva v. 138.99 database. OTUs are arranged from smallest to largest log2 fold change.
[truncated: 201 more rows]

[truncated: 1 more sheets: S8. Calprotectin]
